# Supplementary material for: 5,13-Disulfamoyl-1,9-diazatetracyclo[7.7.1.02,7.010,15]heptadeca-2(7),3,5,10,12,14-hexaen-1-ium chloride
Source: Acta Crystallogr Sect E Struct Rep Online. 2011 Sep 30;67(Pt 10):o2730. doi: 10.1107/S1600536811038189 (PMC3201434; doi:10.1107/S1600536811038189)
Supplement: Supplementary file 1 [file e-67-o2730-sup1.cif]

##############################################################################
#                                                                            #
# This CIF contains the data in a paper accepted for publication in          #
# Acta Crystallographica Section E. It conforms to the requirements of       #
# Notes for Authors for Acta Crystallographica Section E, and has been       #
# peer reviewed under the auspices of the IUCr Commission on Journals.       #
#                                                                            #
# Full details of the Crystallographic Information File format               #
# are given in the paper "The Crystallographic Information File (CIF):       #
# a New Standard Archive File for Crystallography" by S. R. Hall, F. H.      #
# Allen and I. D. Brown [Acta Cryst. (1991), A47, 655-685].                  #
#                                                                            #
# The current version of the core CIF dictionary is obtainable from          #
# ftp://ftp.iucr.org/pub/cif_core.dic.                                       #
#                                                                            #
# Software is freely available for graphical display of the structure(s)     #
# in this CIF. For information consult the CIF software page                 #
# http://www.iucr.org/resources/cif/software.                                #
#                                                                            #
# This file may be used for bona fide research purposes within the           #
# scientific community so long as proper attribution is given to the journal # 
# article from which it was obtained.                                        #
#                                                                            #
##############################################################################
data_global
_audit_creation_method     'form.cif (version 2.0)'
_journal_data_validation_number     ?
_journal_date_recd_electronic     2011-08-31
_journal_date_accepted     2011-09-19
_journal_name_full     'Acta Crystallographica, Section E'
_journal_year     2011
_journal_volume     67
_journal_issue     10
_journal_page_first     o2730
_journal_page_last     o2730
_journal_paper_category     QO
_journal_coeditor_code     HB6395
_publ_contact_author_name     'Shouwen Jin'
_publ_contact_author_address
; Faculty of science
      ZheJiang A & F
      University Lin'An 311300
      People's Republic of China
;
_publ_contact_author_email     'JINSWw@yahoo.cn'
_publ_contact_author_fax     '0086-571-63740010'
_publ_contact_author_phone     '0086-571-63740010'
_publ_section_title
;\
5,13-Disulfamoyl-1,9-diazatetracyclo[7.7.1.0^2,7^.0^10,15^]heptadeca-\
2(7),3,5,10,12,14-hexaen-1-ium chloride
;
loop_
    _publ_author_name
    _publ_author_address
    'Yichao Xu'
; Tianmu College of ZheJiang A & F University
 Lin'An 311300
      People's Republic of China
;
    'Shouwen Jin'
;     Tianmu College of ZheJiang A & F University
 Lin'An 311300
      People's Republic of China
;
    'Jianlong Zhu'
;     Tianmu College of ZheJiang A & F University
 Lin'An 311300
      People's Republic of China
;
    'YingJia Liu'
;     Tianmu College of ZheJiang A & F University
 Lin'An 311300
      People's Republic of China
;
    'ChuanChuan Shi'
;  Tianmu College of ZheJiang A & F University
 Lin'An 311300
      People's Republic of China
;
_publ_section_synopsis     .
data_I
_audit_creation_method     SHELXL-97
_chemical_name_systematic
;
5,13-Disulfamoyl-1,9-diazatetracyclo[7.7.1.0^2,7^.0^10,15^]heptadeca-
2(7),3,5,10,12,14-hexaen-1-ium chloride
;
_chemical_name_common     ?
_chemical_formula_moiety     'C15 H17 N4 O4 S2, Cl'
_chemical_formula_sum     'C15 H17 Cl N4 O4 S2'
_chemical_formula_iupac     'C15 H17 N4 O4 S2 +, Cl -'
_chemical_formula_weight     416.90
_chemical_melting_point     ?
_symmetry_cell_setting     monoclinic
_symmetry_space_group_name_H-M     'P 21/c'
_symmetry_space_group_name_Hall     '-P 2ybc'
loop_
    _symmetry_equiv_pos_as_xyz
    'x, y, z'
    '-x, y+1/2, -z+1/2'
    '-x, -y, -z'
    'x, -y-1/2, z-1/2'
_cell_length_a     11.5247(11)
_cell_length_b     18.5693(16)
_cell_length_c     8.1489(7)
_cell_angle_alpha     90.00
_cell_angle_beta     109.1770(10)
_cell_angle_gamma     90.00
_cell_volume     1647.1(3)
_cell_formula_units_Z     4
_cell_measurement_reflns_used     ?
_cell_measurement_theta_min     ?
_cell_measurement_theta_max     ?
_cell_measurement_temperature     298(2)
_exptl_crystal_description     block
_exptl_crystal_colour     colorless
_exptl_crystal_size_max     0.40
_exptl_crystal_size_mid     0.33
_exptl_crystal_size_min     0.27
_exptl_crystal_density_diffrn     1.681
_exptl_crystal_density_meas     ?
_exptl_crystal_density_method     'not measured'
_exptl_crystal_F_000     864
_exptl_absorpt_coefficient_mu     0.518
_exptl_absorpt_correction_type     multi-scan
_exptl_absorpt_process_details     '(SADABS; Bruker, 2002)'
_exptl_absorpt_correction_T_min     0.815
_exptl_absorpt_correction_T_max     0.869
_exptl_special_details     ?
_diffrn_ambient_temperature     298(2)
_diffrn_radiation_type     MoK\a
_diffrn_radiation_wavelength     0.71073
_diffrn_radiation_source     'fine-focus sealed tube'
_diffrn_radiation_monochromator     graphite
_diffrn_measurement_device_type     'Bruker SMART CCD'
_diffrn_measurement_method     'phi and omega scans'
_diffrn_detector_area_resol_mean     ?
_diffrn_reflns_number     8082
_diffrn_reflns_av_R_equivalents     0.0420
_diffrn_reflns_av_sigmaI/netI     0.0493
_diffrn_reflns_theta_min     2.86
_diffrn_reflns_theta_max     25.02
_diffrn_reflns_theta_full     25.02
_diffrn_measured_fraction_theta_max     0.998
_diffrn_measured_fraction_theta_full     0.998
_diffrn_reflns_limit_h_min     -11
_diffrn_reflns_limit_h_max     13
_diffrn_reflns_limit_k_min     -21
_diffrn_reflns_limit_k_max     22
_diffrn_reflns_limit_l_min     -9
_diffrn_reflns_limit_l_max     5
_diffrn_standards_number     ?
_diffrn_standards_interval_count     ?
_diffrn_standards_interval_time     ?
_diffrn_standards_decay_%     ?
_refine_special_details
;
Refinement of <i>F</i>^2^ against ALL reflections. The weighted <i>R</i>-factor
<i>wR</i> and goodness of fit <i>S</i> are based on <i>F</i>^2^, conventional
<i>R</i>-factors <i>R</i> are based on <i>F</i>, with <i>F</i> set to zero for
negative <i>F</i>^2^. The threshold expression of <i>F</i>^2^ >
\s(<i>F</i>^2^) is used only for calculating <i>R</i>-factors(gt) <i>etc</i>.
and is not relevant to the choice of reflections for refinement.
<i>R</i>-factors based on <i>F</i>^2^ are statistically about twice as large
as those based on <i>F</i>, and <i>R</i>- factors based on ALL data will be
even larger.
;
_reflns_number_total     2895
_reflns_number_gt     1944
_reflns_threshold_expression     I>2\s(I)
_refine_ls_structure_factor_coef     Fsqd
_refine_ls_matrix_type     full
_refine_ls_R_factor_all     0.1049
_refine_ls_R_factor_gt     0.0679
_refine_ls_wR_factor_gt     0.1771
_refine_ls_wR_factor_ref     0.2193
_refine_ls_goodness_of_fit_ref     1.075
_refine_ls_restrained_S_all     1.075
_refine_ls_number_reflns     2895
_refine_ls_number_parameters     239
_refine_ls_number_restraints     0
_refine_ls_hydrogen_treatment     constr
_refine_ls_weighting_scheme     calc
_refine_ls_weighting_details
         'calc w=1/[\s^2^(Fo^2^)+(0.0953P)^2^+5.3108P] where P=(Fo^2^+2Fc^2^)/3'
_atom_sites_solution_hydrogens     geom
_atom_sites_solution_primary     direct
_atom_sites_solution_secondary     difmap
_refine_ls_shift/su_max     0.000
_refine_ls_shift/su_mean     0.000
_refine_diff_density_max     0.517
_refine_diff_density_min     -0.964
_refine_ls_extinction_method     none
_refine_ls_extinction_coef     ?
loop_
    _atom_type_symbol
    _atom_type_description
    _atom_type_scat_dispersion_real
    _atom_type_scat_dispersion_imag
    _atom_type_scat_source
    'C' 'C' 0.0033 0.0016
                         'International Tables Vol C Tables 4.2.6.8 and 6.1.1.4'
    'H' 'H' 0.0000 0.0000
                         'International Tables Vol C Tables 4.2.6.8 and 6.1.1.4'
    'N' 'N' 0.0061 0.0033
                         'International Tables Vol C Tables 4.2.6.8 and 6.1.1.4'
    'O' 'O' 0.0106 0.0060
                         'International Tables Vol C Tables 4.2.6.8 and 6.1.1.4'
    'S' 'S' 0.1246 0.1234
                         'International Tables Vol C Tables 4.2.6.8 and 6.1.1.4'
    'Cl' 'Cl' 0.1484 0.1585
                         'International Tables Vol C Tables 4.2.6.8 and 6.1.1.4'
_computing_data_collection     'SMART (Bruker, 2002)'
_computing_cell_refinement     'SAINT (Bruker, 2002)'
_computing_data_reduction     'SAINT (Bruker, 2002)'
_computing_structure_solution     'SHELXS97 (Sheldrick, 2008)'
_computing_structure_refinement     'SHELXL97 (Sheldrick, 2008)'
_computing_molecular_graphics     'SHELXTL  (Sheldrick, 2008)'
_computing_publication_material     'SHELXL97 (Sheldrick, 2008)'
loop_
    _atom_site_type_symbol
    _atom_site_label
    _atom_site_fract_x
    _atom_site_fract_y
    _atom_site_fract_z
    _atom_site_U_iso_or_equiv
    _atom_site_adp_type
    _atom_site_calc_flag
    _atom_site_refinement_flags
    _atom_site_occupancy
    _atom_site_symmetry_multiplicity
    _atom_site_disorder_assembly
    _atom_site_disorder_group
    Cl Cl1 0.1069(3) 0.02872(18) 0.3829(5) 0.0948(11) Uani d P 0.776(6) 1 A 1
    Cl Cl1' 0.0764(12) 0.0213(7) 0.4728(19) 0.0948(11) Uani d P 0.224(6) 1 . 2
    N N1 1.2145(4) 0.1555(3) 0.6436(7) 0.0489(13) Uani d . 1 1 . .
    H H1A 1.2289 0.1965 0.5969 0.073 Uiso d R 1 1 . .
    H H1B 1.1813 0.1236 0.5598 0.073 Uiso d R 1 1 . .
    N N2 0.2583(4) 0.4134(3) 0.6686(6) 0.0436(12) Uani d . 1 1 . .
    H H2A 0.2080 0.4192 0.7302 0.065 Uiso d R 1 1 . .
    H H2B 0.2262 0.3815 0.5843 0.065 Uiso d R 1 1 . .
    N N3 0.6862(4) 0.3219(2) 0.2614(5) 0.0342(10) Uani d . 1 1 . .
    N N4 0.7476(4) 0.4335(2) 0.4164(6) 0.0350(10) Uani d . 1 1 . .
    H H4 0.7507 0.4818 0.3997 0.042 Uiso calc R 1 1 . .
    O O1 1.0815(4) 0.1016(2) 0.7888(6) 0.0581(12) Uani d . 1 1 . .
    O O2 1.1807(4) 0.2171(3) 0.8899(6) 0.0684(14) Uani d . 1 1 . .
    O O3 0.4230(4) 0.4292(3) 0.9437(5) 0.0658(14) Uani d . 1 1 . .
    O O4 0.3793(6) 0.3081(3) 0.8158(8) 0.0860(18) Uani d . 1 1 . .
    S S1 1.12094(13) 0.17065(8) 0.74765(18) 0.0425(4) Uani d . 1 1 . .
    S S2 0.38898(14) 0.38395(8) 0.79416(19) 0.0440(4) Uani d . 1 1 . .
    C C1 0.9909(5) 0.2165(3) 0.6090(7) 0.0349(12) Uani d . 1 1 . .
    C C2 0.9842(5) 0.2910(3) 0.6153(7) 0.0356(12) Uani d . 1 1 . .
    H H2 1.0470 0.3169 0.6947 0.043 Uiso calc R 1 1 . .
    C C3 0.8829(4) 0.3271(3) 0.5022(7) 0.0325(11) Uani d . 1 1 . .
    C C4 0.7906(4) 0.2870(3) 0.3842(6) 0.0318(11) Uani d . 1 1 . .
    C C5 0.7975(5) 0.2124(3) 0.3834(7) 0.0361(12) Uani d . 1 1 . .
    H H5 0.7337 0.1861 0.3071 0.043 Uiso calc R 1 1 . .
    C C6 0.8967(5) 0.1769(3) 0.4933(7) 0.0381(12) Uani d . 1 1 . .
    H H6 0.9011 0.1270 0.4907 0.046 Uiso calc R 1 1 . .
    C C7 0.4950(5) 0.3985(3) 0.6817(7) 0.0336(12) Uani d . 1 1 . .
    C C8 0.4905(4) 0.3543(3) 0.5427(7) 0.0328(11) Uani d . 1 1 . .
    H H8 0.4314 0.3183 0.5080 0.039 Uiso calc R 1 1 . .
    C C9 0.5745(4) 0.3639(3) 0.4549(6) 0.0288(11) Uani d . 1 1 . .
    C C10 0.6603(4) 0.4199(3) 0.5082(6) 0.0301(11) Uani d . 1 1 . .
    C C11 0.6638(5) 0.4636(3) 0.6472(7) 0.0371(12) Uani d . 1 1 . .
    H H11 0.7223 0.5000 0.6815 0.045 Uiso calc R 1 1 . .
    C C12 0.5815(5) 0.4538(3) 0.7349(7) 0.0394(13) Uani d . 1 1 . .
    H H12 0.5833 0.4834 0.8278 0.047 Uiso calc R 1 1 . .
    C C13 0.8742(5) 0.4079(3) 0.5131(8) 0.0394(13) Uani d . 1 1 . .
    H H13A 0.8962 0.4223 0.6339 0.047 Uiso calc R 1 1 . .
    H H13B 0.9320 0.4302 0.4648 0.047 Uiso calc R 1 1 . .
    C C14 0.5740(5) 0.3144(3) 0.3071(7) 0.0352(12) Uani d . 1 1 . .
    H H14A 0.5664 0.2649 0.3404 0.042 Uiso calc R 1 1 . .
    H H14B 0.5034 0.3254 0.2062 0.042 Uiso calc R 1 1 . .
    C C15 0.7088(5) 0.3973(3) 0.2424(7) 0.0421(13) Uani d . 1 1 . .
    H H15A 0.6348 0.4199 0.1664 0.051 Uiso calc R 1 1 . .
    H H15B 0.7728 0.4026 0.1901 0.051 Uiso calc R 1 1 . .
loop_
    _atom_site_aniso_label
    _atom_site_aniso_U_11
    _atom_site_aniso_U_22
    _atom_site_aniso_U_33
    _atom_site_aniso_U_12
    _atom_site_aniso_U_13
    _atom_site_aniso_U_23
    Cl1 0.093(2) 0.091(2) 0.107(3) -0.0023(16) 0.0411(18) -0.0070(19)
    Cl1' 0.093(2) 0.091(2) 0.107(3) -0.0023(16) 0.0411(18) -0.0070(19)
    N1 0.041(3) 0.047(3) 0.063(3) 0.006(2) 0.023(2) 0.008(2)
    N2 0.046(3) 0.049(3) 0.037(3) -0.004(2) 0.015(2) -0.007(2)
    N3 0.035(2) 0.038(2) 0.031(2) 0.0010(19) 0.0125(18) -0.0018(19)
    N4 0.037(2) 0.027(2) 0.043(2) -0.0031(18) 0.016(2) 0.0048(19)
    O1 0.061(3) 0.058(3) 0.058(3) 0.007(2) 0.023(2) 0.023(2)
    O2 0.063(3) 0.072(3) 0.056(3) 0.017(2) -0.001(2) -0.014(2)
    O3 0.051(3) 0.113(4) 0.034(2) 0.005(3) 0.015(2) -0.011(2)
    O4 0.115(4) 0.051(3) 0.127(5) 0.026(3) 0.087(4) 0.040(3)
    S1 0.0381(8) 0.0485(9) 0.0396(8) 0.0072(6) 0.0111(6) 0.0007(6)
    S2 0.0533(9) 0.0450(9) 0.0411(8) 0.0103(7) 0.0256(7) 0.0109(6)
    C1 0.030(3) 0.038(3) 0.039(3) 0.002(2) 0.015(2) -0.001(2)
    C2 0.030(3) 0.038(3) 0.041(3) -0.006(2) 0.013(2) -0.007(2)
    C3 0.030(3) 0.035(3) 0.037(3) -0.001(2) 0.019(2) -0.003(2)
    C4 0.030(3) 0.037(3) 0.032(3) 0.000(2) 0.014(2) -0.003(2)
    C5 0.028(3) 0.040(3) 0.039(3) -0.001(2) 0.010(2) -0.010(2)
    C6 0.041(3) 0.031(3) 0.047(3) -0.002(2) 0.020(3) -0.005(2)
    C7 0.036(3) 0.034(3) 0.033(3) 0.009(2) 0.015(2) 0.004(2)
    C8 0.027(3) 0.033(3) 0.035(3) 0.003(2) 0.007(2) 0.001(2)
    C9 0.026(2) 0.028(3) 0.030(3) 0.006(2) 0.005(2) 0.002(2)
    C10 0.030(3) 0.026(3) 0.031(3) 0.006(2) 0.005(2) 0.004(2)
    C11 0.041(3) 0.027(3) 0.041(3) -0.004(2) 0.011(2) -0.005(2)
    C12 0.049(3) 0.035(3) 0.033(3) 0.007(2) 0.012(2) -0.004(2)
    C13 0.031(3) 0.035(3) 0.052(3) -0.003(2) 0.013(2) 0.000(2)
    C14 0.030(3) 0.039(3) 0.034(3) -0.002(2) 0.007(2) -0.007(2)
    C15 0.047(3) 0.048(3) 0.036(3) 0.003(3) 0.020(3) 0.007(3)
_geom_special_details
;
All e.s.d.'s (except the e.s.d. in the dihedral angle between two l.s. planes)
are estimated using the full covariance matrix. The cell e.s.d.'s are taken
into account individually in the estimation of e.s.d.'s in distances, angles
and torsion angles; correlations between e.s.d.'s in cell parameters are only
used when they are defined by crystal symmetry. An approximate (isotropic)
treatment of cell e.s.d.'s is used for estimating e.s.d.'s involving l.s.
planes.
;
loop_
    _geom_bond_atom_site_label_1
    _geom_bond_atom_site_label_2
    _geom_bond_site_symmetry_2
    _geom_bond_distance
    _geom_bond_publ_flag
    Cl1' Cl1' 3_556 2.11(3) ?
    N1 S1 . 1.600(5) ?
    N1 H1A . 0.8900 ?
    N1 H1B . 0.8900 ?
    N2 S2 . 1.613(5) ?
    N2 H2A . 0.8900 ?
    N2 H2B . 0.8900 ?
    N3 C15 . 1.441(7) ?
    N3 C4 . 1.442(6) ?
    N3 C14 . 1.465(6) ?
    N4 C10 . 1.460(6) ?
    N4 C13 . 1.490(7) ?
    N4 C15 . 1.499(7) ?
    N4 H4 . 0.9100 ?
    O1 S1 . 1.437(5) ?
    O2 S1 . 1.427(5) ?
    O3 S2 . 1.425(5) ?
    O4 S2 . 1.428(5) ?
    S1 C1 . 1.770(5) ?
    S2 C7 . 1.772(5) ?
    C1 C2 . 1.387(7) ?
    C1 C6 . 1.392(7) ?
    C2 C3 . 1.398(7) ?
    C2 H2 . 0.9300 ?
    C3 C4 . 1.392(7) ?
    C3 C13 . 1.509(7) ?
    C4 C5 . 1.388(7) ?
    C5 C6 . 1.367(7) ?
    C5 H5 . 0.9300 ?
    C6 H6 . 0.9300 ?
    C7 C8 . 1.386(7) ?
    C7 C12 . 1.397(8) ?
    C8 C9 . 1.391(7) ?
    C8 H8 . 0.9300 ?
    C9 C10 . 1.401(7) ?
    C9 C14 . 1.513(7) ?
    C10 C11 . 1.384(7) ?
    C11 C12 . 1.375(7) ?
    C11 H11 . 0.9300 ?
    C12 H12 . 0.9300 ?
    C13 H13A . 0.9700 ?
    C13 H13B . 0.9700 ?
    C14 H14A . 0.9700 ?
    C14 H14B . 0.9700 ?
    C15 H15A . 0.9700 ?
    C15 H15B . 0.9700 ?
loop_
    _geom_angle_atom_site_label_1
    _geom_angle_atom_site_label_2
    _geom_angle_atom_site_label_3
    _geom_angle_site_symmetry_1
    _geom_angle_site_symmetry_3
    _geom_angle
    _geom_angle_publ_flag
    S1 N1 H1A . . 109.3 ?
    S1 N1 H1B . . 109.2 ?
    H1A N1 H1B . . 109.5 ?
    S2 N2 H2A . . 109.2 ?
    S2 N2 H2B . . 109.2 ?
    H2A N2 H2B . . 109.5 ?
    C15 N3 C4 . . 111.8(4) ?
    C15 N3 C14 . . 109.0(4) ?
    C4 N3 C14 . . 112.7(4) ?
    C10 N4 C13 . . 113.2(4) ?
    C10 N4 C15 . . 111.4(4) ?
    C13 N4 C15 . . 107.1(4) ?
    C10 N4 H4 . . 108.3 ?
    C13 N4 H4 . . 108.3 ?
    C15 N4 H4 . . 108.3 ?
    O2 S1 O1 . . 117.1(3) ?
    O2 S1 N1 . . 107.9(3) ?
    O1 S1 N1 . . 106.7(3) ?
    O2 S1 C1 . . 108.0(3) ?
    O1 S1 C1 . . 108.2(3) ?
    N1 S1 C1 . . 108.8(3) ?
    O3 S2 O4 . . 119.1(3) ?
    O3 S2 N2 . . 106.3(3) ?
    O4 S2 N2 . . 108.5(3) ?
    O3 S2 C7 . . 108.0(3) ?
    O4 S2 C7 . . 108.0(3) ?
    N2 S2 C7 . . 106.2(2) ?
    C2 C1 C6 . . 120.7(5) ?
    C2 C1 S1 . . 120.1(4) ?
    C6 C1 S1 . . 119.1(4) ?
    C1 C2 C3 . . 119.9(5) ?
    C1 C2 H2 . . 120.1 ?
    C3 C2 H2 . . 120.1 ?
    C4 C3 C2 . . 118.9(5) ?
    C4 C3 C13 . . 121.5(5) ?
    C2 C3 C13 . . 119.6(5) ?
    C5 C4 C3 . . 120.3(5) ?
    C5 C4 N3 . . 118.8(4) ?
    C3 C4 N3 . . 120.9(5) ?
    C6 C5 C4 . . 121.0(5) ?
    C6 C5 H5 . . 119.5 ?
    C4 C5 H5 . . 119.5 ?
    C5 C6 C1 . . 119.2(5) ?
    C5 C6 H6 . . 120.4 ?
    C1 C6 H6 . . 120.4 ?
    C8 C7 C12 . . 121.3(5) ?
    C8 C7 S2 . . 119.1(4) ?
    C12 C7 S2 . . 119.6(4) ?
    C7 C8 C9 . . 120.0(5) ?
    C7 C8 H8 . . 120.0 ?
    C9 C8 H8 . . 120.0 ?
    C8 C9 C10 . . 118.3(4) ?
    C8 C9 C14 . . 120.7(4) ?
    C10 C9 C14 . . 121.0(4) ?
    C11 C10 C9 . . 121.2(5) ?
    C11 C10 N4 . . 118.5(4) ?
    C9 C10 N4 . . 120.3(4) ?
    C12 C11 C10 . . 120.5(5) ?
    C12 C11 H11 . . 119.8 ?
    C10 C11 H11 . . 119.8 ?
    C11 C12 C7 . . 118.7(5) ?
    C11 C12 H12 . . 120.6 ?
    C7 C12 H12 . . 120.6 ?
    N4 C13 C3 . . 111.0(4) ?
    N4 C13 H13A . . 109.4 ?
    C3 C13 H13A . . 109.4 ?
    N4 C13 H13B . . 109.4 ?
    C3 C13 H13B . . 109.4 ?
    H13A C13 H13B . . 108.0 ?
    N3 C14 C9 . . 111.8(4) ?
    N3 C14 H14A . . 109.3 ?
    C9 C14 H14A . . 109.3 ?
    N3 C14 H14B . . 109.3 ?
    C9 C14 H14B . . 109.3 ?
    H14A C14 H14B . . 107.9 ?
    N3 C15 N4 . . 110.0(4) ?
    N3 C15 H15A . . 109.7 ?
    N4 C15 H15A . . 109.7 ?
    N3 C15 H15B . . 109.7 ?
    N4 C15 H15B . . 109.7 ?
    H15A C15 H15B . . 108.2 ?
loop_
    _geom_torsion_atom_site_label_1
    _geom_torsion_atom_site_label_2
    _geom_torsion_atom_site_label_3
    _geom_torsion_atom_site_label_4
    _geom_torsion_site_symmetry_1
    _geom_torsion_site_symmetry_2
    _geom_torsion_site_symmetry_3
    _geom_torsion_site_symmetry_4
    _geom_torsion
    _geom_torsion_publ_flag
    O2 S1 C1 C2 . . . . 20.7(5) ?
    O1 S1 C1 C2 . . . . 148.3(4) ?
    N1 S1 C1 C2 . . . . -96.2(5) ?
    O2 S1 C1 C6 . . . . -159.9(4) ?
    O1 S1 C1 C6 . . . . -32.2(5) ?
    N1 S1 C1 C6 . . . . 83.3(5) ?
    C6 C1 C2 C3 . . . . -1.2(8) ?
    S1 C1 C2 C3 . . . . 178.2(4) ?
    C1 C2 C3 C4 . . . . -0.3(7) ?
    C1 C2 C3 C13 . . . . 178.2(5) ?
    C2 C3 C4 C5 . . . . 2.1(7) ?
    C13 C3 C4 C5 . . . . -176.4(5) ?
    C2 C3 C4 N3 . . . . -178.1(4) ?
    C13 C3 C4 N3 . . . . 3.4(7) ?
    C15 N3 C4 C5 . . . . -162.8(4) ?
    C14 N3 C4 C5 . . . . 74.0(6) ?
    C15 N3 C4 C3 . . . . 17.5(6) ?
    C14 N3 C4 C3 . . . . -105.8(5) ?
    C3 C4 C5 C6 . . . . -2.5(8) ?
    N3 C4 C5 C6 . . . . 177.7(5) ?
    C4 C5 C6 C1 . . . . 1.0(8) ?
    C2 C1 C6 C5 . . . . 0.9(8) ?
    S1 C1 C6 C5 . . . . -178.6(4) ?
    O3 S2 C7 C8 . . . . 172.3(4) ?
    O4 S2 C7 C8 . . . . 42.2(5) ?
    N2 S2 C7 C8 . . . . -74.1(5) ?
    O3 S2 C7 C12 . . . . -7.5(5) ?
    O4 S2 C7 C12 . . . . -137.6(5) ?
    N2 S2 C7 C12 . . . . 106.1(4) ?
    C12 C7 C8 C9 . . . . 1.1(7) ?
    S2 C7 C8 C9 . . . . -178.7(4) ?
    C7 C8 C9 C10 . . . . -1.5(7) ?
    C7 C8 C9 C14 . . . . 177.7(5) ?
    C8 C9 C10 C11 . . . . 1.5(7) ?
    C14 C9 C10 C11 . . . . -177.7(5) ?
    C8 C9 C10 N4 . . . . -178.0(4) ?
    C14 C9 C10 N4 . . . . 2.8(7) ?
    C13 N4 C10 C11 . . . . 76.1(6) ?
    C15 N4 C10 C11 . . . . -163.2(5) ?
    C13 N4 C10 C9 . . . . -104.4(5) ?
    C15 N4 C10 C9 . . . . 16.4(6) ?
    C9 C10 C11 C12 . . . . -1.0(8) ?
    N4 C10 C11 C12 . . . . 178.5(5) ?
    C10 C11 C12 C7 . . . . 0.5(8) ?
    C8 C7 C12 C11 . . . . -0.5(8) ?
    S2 C7 C12 C11 . . . . 179.3(4) ?
    C10 N4 C13 C3 . . . . 75.6(5) ?
    C15 N4 C13 C3 . . . . -47.6(5) ?
    C4 C3 C13 N4 . . . . 13.2(7) ?
    C2 C3 C13 N4 . . . . -165.3(4) ?
    C15 N3 C14 C9 . . . . -48.8(5) ?
    C4 N3 C14 C9 . . . . 76.0(5) ?
    C8 C9 C14 N3 . . . . -166.0(4) ?
    C10 C9 C14 N3 . . . . 13.3(6) ?
    C4 N3 C15 N4 . . . . -54.7(5) ?
    C14 N3 C15 N4 . . . . 70.6(5) ?
    C10 N4 C15 N3 . . . . -52.9(6) ?
    C13 N4 C15 N3 . . . . 71.4(5) ?
loop_
    _geom_hbond_atom_site_label_D
    _geom_hbond_atom_site_label_H
    _geom_hbond_atom_site_label_A
    _geom_hbond_site_symmetry_A
    _geom_hbond_distance_DH
    _geom_hbond_distance_HA
    _geom_hbond_distance_DA
    _geom_hbond_angle_DHA
    N1 H1A O2 4_565 0.89 2.26 3.081(8) 153
    N1 H1B Cl1 1_655 0.89 2.26 3.141(7) 170
    N2 H2A Cl1 4_566 0.89 2.19 3.042(6) 160
    N2 H2B O1 4_465 0.89 2.46 3.109(7) 130
    N2 H2B O2 4_465 0.89 2.36 3.240(7) 168
    N4 H4 N2 3_666 0.91 2.02 2.922(7) 173
    C12 H12 O3 3_667 0.93 2.49 3.416(7) 175
    C13 H13A Cl1 4_666 0.97 2.76 3.514(7) 135
    C14 H14A O4 4_565 0.97 2.50 3.212(9) 130
    C15 H15A O3 1_554 0.97 2.52 3.443(7) 158
