# Supplementary material for: 5,13-Disulfamoyl-1,9-diazatetracyclo[7.7.1.02,7.010,15]heptadeca-2(7),3,5,10,12,14-hexaen-1-ium chloride
Source: Acta Crystallogr Sect E Struct Rep Online. 2011 Sep 30;67(Pt 10):o2730. doi: 10.1107/S1600536811038189 (PMC3201434; doi:10.1107/S1600536811038189)
Supplement: Supplementary file 2 [file e-67-o2730-Isup2.hkl]

# 
# h,k,l, Fc-squared, Fo-squared, sigma(Fo-squared) and status flag 
# 
data_I
_shelx_title ' 110720g in P2(1)/c' 
_shelx_refln_list_code          4 
_shelx_F_calc_maximum      239.22 
_exptl_crystal_F_000       864.00 
_reflns_d_resolution_high  0.8403 
 
loop_ 
 _symmetry_equiv_pos_as_xyz 
 'x, y, z' 
 '-x, y+1/2, -z+1/2' 
 '-x, -y, -z' 
 'x, -y-1/2, z-1/2' 
 
_cell_length_a    11.5247 
_cell_length_b    18.5693 
_cell_length_c     8.1489 
_cell_angle_alpha  90.000 
_cell_angle_beta  109.177 
_cell_angle_gamma  90.000 
 
_shelx_F_squared_multiplier     1.000 
 
loop_ 
 _refln_index_h 
 _refln_index_k 
 _refln_index_l 
 _refln_F_squared_calc 
 _refln_F_squared_meas 
 _refln_F_squared_sigma 
 _refln_observed_status 
   2   0   0        0.72       -6.76      4.91 o 
   3   0   0     2096.63     1912.41     29.34 o 
   4   0   0     8649.23     7666.40    103.46 o 
   5   0   0       46.05        9.39      4.63 o 
   6   0   0     3237.90     3075.86     48.83 o 
   7   0   0      100.06      179.01     20.44 o 
   8   0   0     1661.41     1926.00     47.40 o 
   9   0   0     1302.76     1618.44     44.79 o 
  10   0   0     1957.51     2050.77     81.70 o 
  11   0   0      245.16      243.28     35.97 o 
  12   0   0        0.63        9.69     21.46 o 
   2   1   0      561.62      488.21      8.61 o 
   3   1   0     2220.31     2018.30     21.76 o 
   4   1   0     1230.40     1529.57     18.34 o 
   5   1   0      855.66      852.01     13.01 o 
   6   1   0      271.18      287.96      7.93 o 
   7   1   0     1439.04     1429.22     20.36 o 
   8   1   0        0.53       -8.14      5.43 o 
   9   1   0      239.13      283.44     14.21 o 
  10   1   0      587.91      653.19     31.21 o 
  11   1   0       59.59       62.63     16.70 o 
  12   1   0      181.55      186.33     24.27 o 
   1   2   0     3448.91     5023.05     87.18 o 
   2   2   0        2.42        4.62      2.38 o 
   3   2   0     1389.52     1821.07     22.31 o 
   4   2   0      537.68      388.68      7.64 o 
   5   2   0     3338.53     3263.05     35.39 o 
   6   2   0     2490.43     2371.30     28.44 o 
   7   2   0       38.07       20.80      4.34 o 
   8   2   0        1.61       -3.70      5.67 o 
   9   2   0      267.04      233.33     13.81 o 
  10   2   0      445.95      362.13     26.50 o 
  11   2   0        0.32      -15.89     11.53 o 
  12   2   0      246.36      263.89     28.40 o 
   1   3   0      144.65       74.66      3.98 o 
   2   3   0      563.97      340.14      8.05 o 
   3   3   0     3119.90     2732.21     35.46 o 
   4   3   0      409.79      482.98      9.98 o 
   5   3   0     2053.28     2392.72     27.91 o 
   6   3   0      875.45      952.71     15.29 o 
   7   3   0      507.19      486.64     11.03 o 
   8   3   0        0.03        4.34      6.80 o 
   9   3   0      150.22      122.43     13.37 o 
  10   3   0       51.79       24.90     17.10 o 
  11   3   0      404.94      433.26     27.44 o 
  12   3   0       11.46      -12.09     14.40 o 
   0   4   0    14137.49    19596.30   1100.87 o 
   1   4   0     8460.12     9117.17    196.19 o 
   2   4   0      195.83      352.98     12.93 o 
   3   4   0      201.86      317.18      8.62 o 
   4   4   0      912.72     1245.88     20.67 o 
   5   4   0      775.14     1309.22     21.18 o 
   6   4   0      945.90     1165.13     17.67 o 
   7   4   0        3.49        1.34      3.84 o 
   8   4   0      801.26      764.67     19.81 o 
   9   4   0      313.21      343.20     17.70 o 
  10   4   0       98.62       61.15     12.75 o 
  11   4   0      234.14      229.52     35.64 o 
  12   4   0       15.60       23.82     16.40 o 
   1   5   0     2535.87     3069.91     95.52 o 
   2   5   0      819.31      566.30     11.79 o 
   3   5   0      467.75      306.25      8.98 o 
   4   5   0      185.12      141.45     13.81 o 
   5   5   0      242.78      205.47      8.02 o 
   6   5   0      886.77     1064.39     18.85 o 
   7   5   0       86.00       75.18      6.19 o 
   8   5   0       87.28       65.17      9.25 o 
   9   5   0      624.56      610.41     24.29 o 
  10   5   0       23.23       10.92     10.39 o 
  11   5   0      216.78      237.62     44.51 o 
  12   5   0       45.12       62.64     22.68 o 
   0   6   0      423.77      232.93     10.88 o 
   1   6   0     1990.11     1873.71     52.09 o 
   2   6   0      679.95      704.77     14.10 o 
   3   6   0     1653.00     1695.31     26.35 o 
   4   6   0     3298.01     3383.42     46.03 o 
   5   6   0     1696.17     1662.91     27.68 o 
   6   6   0        4.98        4.32      4.41 o 
   7   6   0       75.26      111.20      8.31 o 
   8   6   0       78.82       96.65     10.37 o 
   9   6   0      870.67      906.50     28.07 o 
  10   6   0      172.09      238.10     24.30 o 
  11   6   0       88.15       74.19     19.40 o 
  12   6   0      233.95      262.66     28.18 o 
   1   7   0      250.11      410.57     26.43 o 
   2   7   0     7235.26     6416.99     78.22 o 
   3   7   0        0.25       66.89      6.34 o 
   4   7   0       24.24        3.54      4.23 o 
   5   7   0      484.66      483.10     13.70 o 
   6   7   0     1091.80     1092.21     22.71 o 
   7   7   0       33.87       35.08      7.00 o 
   8   7   0      119.99      130.37     11.66 o 
   9   7   0      273.85      322.62     18.84 o 
  10   7   0      149.98      242.64     21.91 o 
  11   7   0       60.09      128.52     30.27 o 
  12   7   0       23.24       14.79     15.54 o 
   0   8   0     6997.67     9578.89    398.00 o 
   1   8   0      601.87      758.68     33.97 o 
   2   8   0      672.73      764.30     19.09 o 
   3   8   0        4.88       -4.05      3.91 o 
   4   8   0      143.41      183.13      9.68 o 
   5   8   0      300.36      392.39     13.02 o 
   6   8   0       15.80       30.02      5.75 o 
   7   8   0      602.41      539.66     14.79 o 
   8   8   0        5.15       -7.91      7.10 o 
   9   8   0     1187.90     1166.47     32.87 o 
  10   8   0       72.36      101.16     14.84 o 
  11   8   0       31.66       22.76     15.67 o 
  12   8   0        0.28        0.08     16.31 o 
   1   9   0      941.94     1013.76     27.05 o 
   2   9   0     2025.06     2010.80     34.73 o 
   3   9   0        5.33       66.20      6.94 o 
   4   9   0      461.40      372.60     12.74 o 
   5   9   0       48.06       64.22      8.05 o 
   6   9   0        4.23       -0.84      5.18 o 
   7   9   0        0.13       -6.57      5.68 o 
   8   9   0      353.82      317.87     18.54 o 
   9   9   0        4.40       -7.46      8.87 o 
  10   9   0       15.51        1.24     11.63 o 
  11   9   0      331.79      425.96     28.67 o 
   0  10   0     3678.33     4483.84    127.25 o 
   1  10   0      133.00      180.96      9.53 o 
   2  10   0        5.56        3.84      5.84 o 
   3  10   0      467.06      493.61     14.37 o 
   4  10   0       13.08        6.60      5.74 o 
   5  10   0      188.00      189.35     11.89 o 
   6  10   0       27.84       13.75     10.53 o 
   7  10   0        1.46       -7.61      5.08 o 
   8  10   0       36.63       21.96      9.32 o 
   9  10   0      162.10      187.96     17.35 o 
  10  10   0       94.80       78.17     19.54 o 
  11  10   0       20.79       27.86     23.41 o 
   1  11   0      207.73      177.63     11.03 o 
   2  11   0      362.06      468.94     21.50 o 
   3  11   0     1295.19     1198.95     27.22 o 
   4  11   0      305.81      242.68     12.26 o 
   5  11   0      175.44      226.24     12.69 o 
   6  11   0       57.99       14.59      9.71 o 
   7  11   0      459.66      538.72     18.36 o 
   8  11   0       14.96        9.36     10.23 o 
   9  11   0        1.35      -12.42     13.94 o 
  10  11   0      462.23      427.95     28.28 o 
  11  11   0       92.05       34.88     28.35 o 
   0  12   0        0.01       -8.39      6.64 o 
   1  12   0      526.39      541.04     18.80 o 
   2  12   0      275.99      270.16     16.32 o 
   3  12   0      581.24      520.18     23.52 o 
   4  12   0       69.89       71.99      9.39 o 
   5  12   0     3843.21     4029.88     59.88 o 
   6  12   0      120.55      118.37     12.21 o 
   7  12   0      100.00      115.45     12.30 o 
   8  12   0      209.39      156.48     33.32 o 
   9  12   0      244.70      252.53     25.76 o 
  10  12   0      102.29      116.84     21.41 o 
   1  13   0      287.20      271.86     14.67 o 
   2  13   0      823.25      766.08     42.05 o 
   3  13   0      176.28      167.10     19.36 o 
   4  13   0       73.64      107.30     11.37 o 
   5  13   0      538.07      554.60     19.28 o 
   6  13   0       32.33        7.37      8.31 o 
   7  13   0      218.74      239.94     19.38 o 
   8  13   0        0.12      -13.39     13.09 o 
   9  13   0        3.06       -4.42     22.77 o 
  10  13   0      118.43      164.67     25.07 o 
   0  14   0     1066.40     1178.32     38.22 o 
   1  14   0        3.11       -2.83      7.94 o 
   2  14   0      197.73      178.55     15.16 o 
   3  14   0       10.72        4.69      8.16 o 
   4  14   0     3523.09     3649.05     67.63 o 
   5  14   0     1614.78     1720.59     35.08 o 
   6  14   0      351.51      379.22     17.14 o 
   7  14   0      104.59      112.96     13.60 o 
   8  14   0      123.68      121.35     28.99 o 
   9  14   0        0.47       -7.24     18.66 o 
  10  14   0       63.87       24.94     31.19 o 
   1  15   0       14.62       13.91      9.41 o 
   2  15   0      173.61      212.19     21.78 o 
   3  15   0      189.75      187.90     16.25 o 
   4  15   0       42.18       41.46     14.50 o 
   5  15   0      234.14      240.16     19.61 o 
   6  15   0      468.10      493.10     23.44 o 
   7  15   0       40.52       15.78      9.85 o 
   8  15   0       17.35      -22.00     14.66 o 
   9  15   0      125.47      102.69     22.26 o 
   0  16   0      386.80      407.85     35.43 o 
   1  16   0      972.21      912.16     29.00 o 
   2  16   0        6.37        2.15      9.32 o 
   3  16   0      255.76      262.91     18.15 o 
   4  16   0      240.06      218.94     17.92 o 
   5  16   0      120.42      164.97     21.36 o 
   6  16   0      301.97      239.07     20.66 o 
   7  16   0      110.85       80.33     21.32 o 
   8  16   0        3.55       -8.78     21.58 o 
   1  17   0       30.06       75.67     17.32 o 
   2  17   0       60.06       54.35     15.96 o 
   3  17   0       49.71       37.66     11.91 o 
   4  17   0        9.30      -10.67      8.51 o 
   5  17   0       16.50        4.42      9.50 o 
   6  17   0       46.01       48.86     16.74 o 
   7  17   0       39.70       14.97     13.02 o 
   8  17   0        8.91       -6.16     26.46 o 
   0  18   0      227.88      156.52     28.72 o 
   1  18   0      162.12      114.14     18.95 o 
   2  18   0        0.22       -9.13      8.86 o 
   3  18   0       55.17       26.86     10.85 o 
   4  18   0       34.10       21.69     11.30 o 
   5  18   0       19.06        8.05     12.79 o 
   6  18   0       20.58        3.57     10.22 o 
   7  18   0       22.47       10.76     17.50 o 
   1  19   0       47.35       16.79     14.33 o 
   2  19   0       56.91       55.82     17.96 o 
   3  19   0      489.47      398.21     22.27 o 
   4  19   0       58.62       47.12     12.71 o 
   5  19   0      184.68      183.78     23.34 o 
   6  19   0        0.01       -0.08     14.61 o 
   0  20   0      248.26      238.71     36.52 o 
   1  20   0      124.70      134.29     21.25 o 
   2  20   0       45.95       15.58     16.76 o 
   3  20   0       15.17       13.76     16.01 o 
   4  20   0      398.42      477.73     24.23 o 
   5  20   0       15.60       17.03     12.22 o 
   1  21   0       66.39       61.70     18.84 o 
   2  21   0      140.59      145.41     41.49 o 
   3  21   0      182.37      161.85     42.47 o 
   4  21   0        1.17       11.48     15.59 o 
   0  22   0        2.71       -6.28     22.26 o 
   1  22   0        9.44        8.48     15.90 o 
 -13   1   1       21.57       -2.74     16.46 o 
 -12   1   1        4.40       20.78     14.79 o 
 -11   1   1        2.13        7.01     12.55 o 
 -10   1   1      989.43     1056.74     39.60 o 
  -9   1   1        9.92        6.76     11.46 o 
  -8   1   1     1011.36      956.04     16.65 o 
  -7   1   1      588.26      565.10     11.56 o 
  -6   1   1     1283.36     1137.26     16.43 o 
  -5   1   1        9.21       45.72      4.13 o 
  -4   1   1     1669.78     1276.04     18.70 o 
  -3   1   1        8.93       92.60      5.37 o 
  -2   1   1    12974.89    15619.29    255.36 o 
  -1   1   1      273.71      317.34     12.68 o 
   0   1   1     1213.61     1914.80     47.74 o 
   1   1   1     7158.58     5645.18     64.55 o 
   2   1   1     1121.38     1862.00     25.78 o 
   3   1   1      238.98      296.30      8.84 o 
   4   1   1     1520.80     1304.75     22.08 o 
   5   1   1     1235.93     1800.47     29.24 o 
   6   1   1      268.98      200.35     10.36 o 
   7   1   1      247.44      206.28     12.19 o 
   8   1   1       50.42       56.56      8.96 o 
   9   1   1        0.77      -10.53      7.02 o 
  10   1   1        1.22       -6.19      8.31 o 
  11   1   1       74.07      114.02     33.96 o 
  12   1   1      145.39      118.55     23.41 o 
 -13   2   1        0.30      -11.02     15.73 o 
 -12   2   1      156.81      198.47     24.87 o 
 -11   2   1        1.98       -7.04     12.58 o 
 -10   2   1      759.85      751.51     33.09 o 
  -9   2   1     1662.54     1643.20     47.88 o 
  -8   2   1      887.02      909.90     16.23 o 
  -7   2   1     1705.93     1747.55     23.44 o 
  -6   2   1        0.02       -4.71      3.18 o 
  -5   2   1     2939.92     3088.56     36.46 o 
  -4   2   1      971.88     1031.03     14.80 o 
  -3   2   1     8422.94     9168.13    129.71 o 
  -2   2   1      132.53      123.54     12.10 o 
  -1   2   1      823.96     1164.52     55.00 o 
   0   2   1      127.86      226.76     13.09 o 
   1   2   1    35396.38    39743.73    512.49 o 
   2   2   1     7278.54     8926.16    101.61 o 
   3   2   1      318.41      326.50     12.06 o 
   4   2   1      204.54      328.53      8.03 o 
   5   2   1     2962.78     3062.17     37.06 o 
   6   2   1        0.73       -6.82      4.90 o 
   7   2   1        0.38       -7.87      5.25 o 
   8   2   1      177.61      191.09     13.29 o 
   9   2   1      849.48      771.15     24.81 o 
  10   2   1      416.09      382.26     20.03 o 
  11   2   1       50.70       36.19     16.90 o 
  12   2   1       22.05       -8.71     14.89 o 
 -13   3   1        6.21        4.63     19.60 o 
 -12   3   1       69.46      109.88     20.75 o 
 -11   3   1      304.31      357.37     26.43 o 
 -10   3   1      100.80      119.71     32.53 o 
  -9   3   1      179.13      173.69     14.48 o 
  -8   3   1      501.49      533.76     12.38 o 
  -7   3   1     1285.14     1466.81     21.05 o 
  -6   3   1      866.40      932.71     16.06 o 
  -5   3   1      373.62      255.36      7.53 o 
  -4   3   1      389.69      227.47      7.16 o 
  -3   3   1     1598.70     1197.58     19.51 o 
  -2   3   1    19814.50    19742.81    555.55 o 
  -1   3   1       52.26       37.26      4.03 o 
   0   3   1     2699.10     2199.90     38.25 o 
   1   3   1       36.40       19.43      3.74 o 
   2   3   1    57227.57    58886.09    644.15 o 
   3   3   1     2211.79     2695.99     32.15 o 
   4   3   1       55.32       32.92      4.24 o 
   5   3   1      886.81      758.73     14.25 o 
   6   3   1     1015.49      851.83     25.45 o 
   7   3   1       65.94       37.68      7.75 o 
   8   3   1      508.84      386.13     17.84 o 
   9   3   1      209.51      292.26     15.69 o 
  10   3   1      190.04      300.09     20.11 o 
  11   3   1       34.87       50.77     16.54 o 
  12   3   1      139.65      147.19     23.46 o 
 -13   4   1       14.50      -28.24     19.45 o 
 -12   4   1        2.27       -8.08     14.37 o 
 -11   4   1      637.91      547.32     74.02 o 
 -10   4   1      132.48      160.45     19.88 o 
  -9   4   1      681.43      753.53     24.15 o 
  -8   4   1        1.91        0.52      4.59 o 
  -7   4   1      595.70      658.43     14.22 o 
  -6   4   1      479.43      399.85     10.29 o 
  -5   4   1      627.77      730.59     14.90 o 
  -4   4   1     1031.91      892.24     15.90 o 
  -3   4   1      236.29      243.03      7.26 o 
  -2   4   1      211.04       71.68      6.27 o 
  -1   4   1     2163.64     1543.34     59.38 o 
   0   4   1    19637.05    21337.29    471.57 o 
   1   4   1     4280.51     5143.69    157.63 o 
   2   4   1      263.29      205.41      7.46 o 
   3   4   1     5732.82     5344.84     58.42 o 
   4   4   1     2101.46     1940.07     26.31 o 
   5   4   1       24.72        5.35      4.01 o 
   6   4   1       28.51       22.10      6.35 o 
   7   4   1      608.09      668.21     18.37 o 
   8   4   1      181.93      220.16     13.99 o 
   9   4   1      547.65      603.84     21.53 o 
  10   4   1      106.97      111.11     15.68 o 
  11   4   1       93.26      163.66     22.92 o 
  12   4   1       13.52        2.36     16.65 o 
 -13   5   1       11.06        7.49     16.29 o 
 -12   5   1       10.46       -1.54     15.19 o 
 -11   5   1      323.08      329.53     26.35 o 
 -10   5   1       18.27        2.31     12.52 o 
  -9   5   1      700.32      796.50     35.54 o 
  -8   5   1     1577.77     1869.42     29.76 o 
  -7   5   1     1282.76     1240.49     21.16 o 
  -6   5   1       83.78       80.60      9.67 o 
  -5   5   1     2699.76     2687.19     37.81 o 
  -4   5   1     1371.38     1164.60     19.80 o 
  -3   5   1     1133.76     1078.72     18.00 o 
  -2   5   1      220.05      187.79      6.78 o 
  -1   5   1     8100.08     8146.55    309.68 o 
   0   5   1     2570.58     2858.70    262.31 o 
   1   5   1      611.30     1074.37     94.37 o 
   2   5   1      239.43      163.52      5.38 o 
   3   5   1      488.70      524.14     11.31 o 
   4   5   1      752.81      863.40     15.50 o 
   5   5   1      939.92     1069.88     28.19 o 
   6   5   1       83.42       37.78      5.56 o 
   7   5   1       90.06      119.92     10.77 o 
   8   5   1       16.21        0.95      7.29 o 
   9   5   1       49.19       21.24      9.36 o 
  10   5   1        1.24      -11.87      9.72 o 
  11   5   1      159.18      155.84     44.75 o 
  12   5   1       16.92       20.09     17.33 o 
 -12   6   1        4.89       -4.46     14.78 o 
 -11   6   1       12.21       21.49     14.00 o 
 -10   6   1        3.07        9.44     12.14 o 
  -9   6   1      764.65      852.33     26.24 o 
  -8   6   1     1184.41     1185.77     22.67 o 
  -7   6   1       93.22       88.83      8.44 o 
  -6   6   1      670.50      650.27     15.73 o 
  -5   6   1      132.02      131.09      8.22 o 
  -4   6   1      723.13      710.76     15.16 o 
  -3   6   1      796.72      835.36     15.72 o 
  -2   6   1       83.63       15.06      3.93 o 
  -1   6   1     2958.04     2176.12     63.14 o 
   0   6   1       41.45       28.39      5.23 o 
   1   6   1      294.03      337.25     32.14 o 
   2   6   1        1.00        2.47      2.63 o 
   3   6   1        5.76       38.12      4.62 o 
   4   6   1     1481.97     1380.02     21.38 o 
   5   6   1     1246.96     1117.88     19.46 o 
   6   6   1        5.25        1.31      4.67 o 
   7   6   1       30.00       10.10      8.24 o 
   8   6   1       29.88        9.53      8.61 o 
   9   6   1       77.43       87.13     11.39 o 
  10   6   1       35.95       11.18     11.58 o 
  11   6   1       38.95       46.31     17.54 o 
 -12   7   1        0.05      -12.17     13.57 o 
 -11   7   1        3.33       -4.94     13.66 o 
 -10   7   1        2.47       -4.50     11.73 o 
  -9   7   1      127.54      160.61     16.46 o 
  -8   7   1        0.10       -8.62      5.75 o 
  -7   7   1      764.07      692.73     17.71 o 
  -6   7   1       92.18       93.59      9.67 o 
  -5   7   1       42.55       75.55      7.10 o 
  -4   7   1        2.02       -3.29      3.76 o 
  -3   7   1      718.43      800.36     16.01 o 
  -2   7   1     3229.78     3777.63    110.95 o 
  -1   7   1     5367.13     5918.11    183.95 o 
   0   7   1     1486.26     1685.04    104.20 o 
   1   7   1      692.70      678.82     65.88 o 
   2   7   1     2492.73     2819.02     34.59 o 
   3   7   1      650.29      673.10     13.40 o 
   4   7   1       52.52       51.40      5.92 o 
   5   7   1      331.43      293.27     10.05 o 
   6   7   1      133.56      151.80      9.34 o 
   7   7   1        0.12       -3.60      6.51 o 
   8   7   1      118.16      164.09     13.27 o 
   9   7   1        3.57       -3.69      8.24 o 
  10   7   1      251.06      258.25     20.29 o 
  11   7   1       16.91        9.74     15.25 o 
 -12   8   1      205.13      274.19     34.39 o 
 -11   8   1       80.95      154.37     21.47 o 
 -10   8   1       36.03        9.00     12.35 o 
  -9   8   1      160.74      126.49     14.42 o 
  -8   8   1      946.42      955.51     26.92 o 
  -7   8   1       26.70       12.24      6.37 o 
  -6   8   1        0.68       -7.52      5.01 o 
  -5   8   1        3.02        3.43      4.69 o 
  -4   8   1        4.73       17.98      4.94 o 
  -3   8   1      131.54      117.58      7.45 o 
  -2   8   1     1675.11     1239.02     20.90 o 
  -1   8   1     2450.86     2093.26     66.94 o 
   0   8   1      170.70      210.27     15.40 o 
   1   8   1       45.78       53.42      7.40 o 
   2   8   1      563.14      468.15     13.15 o 
   3   8   1      316.98      371.44     10.10 o 
   4   8   1        7.45       40.26      7.40 o 
   5   8   1       78.68       41.06      6.07 o 
   6   8   1        0.03       -5.85      4.99 o 
   7   8   1       23.90       10.98      7.73 o 
   8   8   1      364.25      334.50     15.68 o 
   9   8   1       39.58       48.58     10.70 o 
  10   8   1       12.04        3.71     10.78 o 
  11   8   1      117.72      101.93     21.12 o 
 -12   9   1       31.65       15.06     17.33 o 
 -11   9   1      428.62      447.47     35.55 o 
 -10   9   1      148.38      185.56     35.97 o 
  -9   9   1      199.94      217.43     17.41 o 
  -8   9   1       19.79        2.86      8.73 o 
  -7   9   1     1408.27     1420.65     28.20 o 
  -6   9   1       21.96       13.65      6.48 o 
  -5   9   1      229.51      231.74     10.62 o 
  -4   9   1      213.24      222.99      9.71 o 
  -3   9   1       62.19       53.04      6.64 o 
  -2   9   1      193.58      180.03      7.96 o 
  -1   9   1     1784.88     1605.77     42.52 o 
   0   9   1       16.59       17.46      6.29 o 
   1   9   1      590.48      726.36     91.82 o 
   2   9   1      134.12      167.77      8.62 o 
   3   9   1     2393.51     2555.54     33.79 o 
   4   9   1       96.80      111.64      7.66 o 
   5   9   1      440.36      391.73     12.17 o 
   6   9   1       14.54       -1.13      5.45 o 
   7   9   1      781.27      776.56     21.42 o 
   8   9   1      143.88      205.91     22.13 o 
   9   9   1       57.39       67.08     16.51 o 
  10   9   1       26.40       20.82     15.12 o 
  11   9   1      263.60      284.36     47.56 o 
 -11  10   1       79.04       28.04     15.65 o 
 -10  10   1       23.18       30.21     19.45 o 
  -9  10   1        9.72       -4.00      9.32 o 
  -8  10   1      349.98      372.82     18.13 o 
  -7  10   1       27.47       16.83      7.61 o 
  -6  10   1       61.55       86.49      9.56 o 
  -5  10   1      216.48      207.85     11.04 o 
  -4  10   1     1379.96     1514.56     31.16 o 
  -3  10   1      342.58      243.54     15.61 o 
  -2  10   1      111.87       43.09      5.72 o 
  -1  10   1      193.96      345.31     14.03 o 
   0  10   1     4605.29     5351.38    520.59 o 
   1  10   1       69.01      143.52     23.27 o 
   2  10   1        0.91       -6.03      4.73 o 
   3  10   1      159.98      122.83      7.54 o 
   4  10   1     3230.88     3093.28     40.94 o 
   5  10   1      409.88      319.69     13.69 o 
   6  10   1       42.62       57.49     12.86 o 
   7  10   1      154.46      143.51     15.42 o 
   8  10   1      326.60      459.50     23.90 o 
   9  10   1      193.12      204.84     23.68 o 
  10  10   1      130.52      132.60     22.67 o 
  11  10   1      122.03      115.28     23.06 o 
 -11  11   1       71.06      104.26     31.16 o 
 -10  11   1       18.15       -0.16     10.23 o 
  -9  11   1       59.07       30.37     14.27 o 
  -8  11   1      393.48      370.86     18.92 o 
  -7  11   1      463.97      548.80     18.43 o 
  -6  11   1      166.48      152.55     11.89 o 
  -5  11   1        0.04       -3.82      5.73 o 
  -4  11   1      210.36      188.40     10.88 o 
  -3  11   1      418.52      343.50     12.02 o 
  -2  11   1     3114.52     3419.15     76.58 o 
  -1  11   1     1572.76     1635.84     37.09 o 
   0  11   1        4.31       13.73     12.47 o 
   1  11   1       20.35        7.89      7.20 o 
   2  11   1     1707.36     1925.14    181.14 o 
   3  11   1      740.05      734.35     22.87 o 
   4  11   1        6.17        2.17      6.55 o 
   5  11   1      423.96      440.89     17.04 o 
   6  11   1       25.75       13.82      8.37 o 
   7  11   1      169.15      232.87     19.98 o 
   8  11   1        1.56      -14.74      9.96 o 
   9  11   1      342.64      362.84     29.98 o 
  10  11   1       11.23        2.53     15.70 o 
 -11  12   1      129.94      150.12     33.84 o 
 -10  12   1        3.98        4.51     18.99 o 
  -9  12   1       26.86      -13.83     12.57 o 
  -8  12   1      308.58      298.77     18.68 o 
  -7  12   1      237.79      276.09     15.10 o 
  -6  12   1        6.68       12.26      7.90 o 
  -5  12   1       60.20       13.94      8.47 o 
  -4  12   1        5.41        2.28      5.33 o 
  -3  12   1      306.58      231.65     10.69 o 
  -2  12   1      110.59      100.14     11.23 o 
  -1  12   1      135.54      213.79     14.44 o 
   0  12   1      305.40      340.75     30.06 o 
   1  12   1      164.52      206.62     14.49 o 
   2  12   1       66.82       60.51     10.44 o 
   3  12   1      257.90      270.09     16.09 o 
   4  12   1       27.92       35.27      8.72 o 
   5  12   1     1313.51     1307.78     29.00 o 
   6  12   1        1.79      -10.82      7.21 o 
   7  12   1      186.91      136.15     16.06 o 
   8  12   1      194.62      243.13     20.23 o 
   9  12   1      107.63       57.26     26.46 o 
  10  12   1       32.37       19.07     18.71 o 
 -10  13   1        8.21       -3.51     15.82 o 
  -9  13   1        2.71      -10.61     13.47 o 
  -8  13   1       69.39       84.62     14.25 o 
  -7  13   1       73.84       83.27     11.42 o 
  -6  13   1      190.59      168.78     15.11 o 
  -5  13   1        3.25        2.61      7.08 o 
  -4  13   1        0.10       -5.34      6.19 o 
  -3  13   1      706.59      693.55     42.65 o 
  -2  13   1       70.35       75.32     11.44 o 
  -1  13   1      613.46      640.55     21.95 o 
   0  13   1      505.67      584.65     36.58 o 
   1  13   1      368.71      459.17     53.71 o 
   2  13   1      348.72      350.37     34.07 o 
   3  13   1      371.96      356.17     20.00 o 
   4  13   1      232.06      269.19     18.30 o 
   5  13   1      359.80      378.36     16.50 o 
   6  13   1       53.57       38.18      9.59 o 
   7  13   1      280.57      303.41     21.60 o 
   8  13   1      133.50       82.00     16.22 o 
   9  13   1       74.07       38.66     18.08 o 
 -10  14   1       11.71       -4.40     15.44 o 
  -9  14   1        0.10       -4.95     14.52 o 
  -8  14   1      328.93      349.48     19.75 o 
  -7  14   1        7.58        8.66     16.22 o 
  -6  14   1       10.52       13.53      9.66 o 
  -5  14   1      574.10      607.51     65.89 o 
  -4  14   1     1161.13     1108.08     75.09 o 
  -3  14   1       13.32       18.43      8.97 o 
  -2  14   1      295.64      268.87     16.51 o 
  -1  14   1       21.79       14.13      9.06 o 
   0  14   1     1067.14     1098.53     56.27 o 
   1  14   1        5.09      -11.27      7.52 o 
   2  14   1      440.38      506.88     43.38 o 
   3  14   1      133.45      111.43     14.63 o 
   4  14   1      292.56      307.48     19.44 o 
   5  14   1        2.57       -7.21      7.97 o 
   6  14   1       95.16       96.16     18.10 o 
   7  14   1        3.47       -1.68     11.98 o 
   8  14   1        3.64      -10.42     12.50 o 
   9  14   1       15.70        6.50     16.48 o 
  -9  15   1       30.87       61.16     27.01 o 
  -8  15   1      103.48       77.92     25.30 o 
  -7  15   1      118.67       85.48     20.46 o 
  -6  15   1       98.78       85.47     13.37 o 
  -5  15   1       25.42       39.22     12.00 o 
  -4  15   1       41.02       19.16      9.68 o 
  -3  15   1      332.56      286.03     18.29 o 
  -2  15   1       90.32       86.87     13.14 o 
  -1  15   1      312.64      301.99     20.38 o 
   0  15   1       95.85      137.68     15.12 o 
   1  15   1      188.85      137.57     15.29 o 
   2  15   1       67.38       50.84     18.47 o 
   3  15   1      225.70      299.52     41.83 o 
   4  15   1       89.38       32.19     11.52 o 
   5  15   1      130.26       98.15     14.60 o 
   6  15   1       49.09       40.96     11.20 o 
   7  15   1      184.11      182.58     19.46 o 
   8  15   1       53.13        7.66     14.97 o 
  -9  16   1       97.37       87.13     18.35 o 
  -8  16   1        0.02        1.65      9.43 o 
  -7  16   1       65.59       49.70     17.80 o 
  -6  16   1       32.40       13.57     10.56 o 
  -5  16   1      465.34      477.84     37.61 o 
  -4  16   1        1.55       -7.61      8.48 o 
  -3  16   1        0.50        3.60      9.09 o 
  -2  16   1       49.84       47.77     11.62 o 
  -1  16   1     1044.74     1012.31     35.15 o 
   0  16   1      132.91      101.93     16.17 o 
   1  16   1      421.16      497.44     52.51 o 
   2  16   1       59.00       48.87     14.43 o 
   3  16   1       96.33      135.22     21.35 o 
   4  16   1       53.20       50.09     18.24 o 
   5  16   1      790.07      719.07     43.05 o 
   6  16   1       17.42        2.82     10.81 o 
   7  16   1       16.38       16.43     13.63 o 
   8  16   1       49.03       45.31     18.85 o 
  -8  17   1        2.47        8.52     10.66 o 
  -7  17   1       50.81       56.89     15.40 o 
  -6  17   1      127.79      157.78     21.45 o 
  -5  17   1        0.37       -3.00      8.94 o 
  -4  17   1        2.36       -4.25      9.16 o 
  -3  17   1        0.18       -8.31      8.52 o 
  -2  17   1     1314.05     1331.46     69.24 o 
  -1  17   1      244.05      308.28     20.72 o 
   0  17   1      161.66      199.67     21.91 o 
   1  17   1       20.59       25.08     13.92 o 
   2  17   1      478.49      494.00     26.93 o 
   3  17   1       23.42       13.54     21.16 o 
   4  17   1       37.62        7.77     14.48 o 
   5  17   1        0.60      -16.23     14.12 o 
   6  17   1      547.84      651.92     50.42 o 
   7  17   1       11.41        4.70     34.72 o 
  -7  18   1       88.63       80.88     16.65 o 
  -6  18   1       31.49       20.22     11.61 o 
  -5  18   1      215.34      226.00     20.40 o 
  -4  18   1       52.80       28.38     12.04 o 
  -3  18   1       14.05       -0.82      9.52 o 
  -2  18   1      104.54      126.28     15.67 o 
  -1  18   1       72.21       83.00     15.00 o 
   0  18   1       84.66       94.66     15.31 o 
   1  18   1        0.21      -12.45     16.28 o 
   2  18   1       24.82       12.08     12.92 o 
   3  18   1       22.37       20.31     13.46 o 
   4  18   1        0.30      -24.21     20.00 o 
   5  18   1       22.22        8.02     17.33 o 
   6  18   1       24.17       17.36     31.74 o 
  -6  19   1        0.48        3.07     11.59 o 
  -5  19   1      133.32       88.71     15.42 o 
  -4  19   1        3.44       13.45     11.16 o 
  -3  19   1      163.52      176.63     19.23 o 
  -2  19   1        6.27       -7.63     10.19 o 
  -1  19   1        1.07      -10.40     13.40 o 
   0  19   1        7.97       -4.55     10.02 o 
   1  19   1      294.04      317.19     39.02 o 
   2  19   1       63.56       93.45     24.85 o 
   3  19   1        0.00      -13.56     10.89 o 
   4  19   1        1.75      -10.97     12.41 o 
   5  19   1        2.40      -13.41     24.15 o 
   6  19   1        0.03      -19.22     23.20 o 
  -5  20   1      327.83      372.86     42.45 o 
  -4  20   1        4.71      -10.83     10.82 o 
  -3  20   1       20.93        3.17     11.71 o 
  -2  20   1      141.26       92.09     16.25 o 
  -1  20   1      158.69      237.71     21.46 o 
   0  20   1       32.79       17.19     22.07 o 
   1  20   1       86.96      116.01     41.92 o 
   2  20   1       27.05       30.97     15.71 o 
   3  20   1      135.93      139.34     21.16 o 
   4  20   1       14.97       14.42     14.34 o 
  -4  21   1        1.05       -8.97     11.12 o 
  -3  21   1       35.47       27.83     14.30 o 
  -2  21   1      401.28      368.45     22.63 o 
  -1  21   1       15.44       16.45     16.04 o 
   0  21   1       44.56       26.49     17.68 o 
   1  21   1       13.43        6.86     13.81 o 
   2  21   1        0.25      -11.87     12.96 o 
   3  21   1        5.92       12.95     15.39 o 
 -13   0   2      532.59      612.72     48.72 o 
 -12   0   2      107.38       66.03     26.95 o 
 -11   0   2        0.36       -5.49     15.67 o 
 -10   0   2      148.08       78.90     24.02 o 
  -9   0   2      446.85      472.17     23.26 o 
  -8   0   2     1087.82      903.31     30.31 o 
  -7   0   2        8.33       -8.54      5.69 o 
  -6   0   2      235.82      200.00      9.73 o 
  -5   0   2     4135.21     4503.96    120.36 o 
  -4   0   2      438.95      466.87     24.33 o 
  -3   0   2    42006.38    43707.27    997.28 o 
  -2   0   2     1372.63     2073.59     46.31 o 
  -1   0   2     3016.28     3635.31     63.54 o 
   0   0   2     6334.90     7112.05    139.11 o 
   1   0   2     2097.70     1756.37     28.24 o 
   2   0   2      368.66      263.96     12.57 o 
   3   0   2     5233.45     4986.93     88.79 o 
   4   0   2     4355.42     4287.58    102.74 o 
   5   0   2     1836.23     1955.95     46.63 o 
   6   0   2      154.64      223.18     20.49 o 
   7   0   2       88.59       75.43     14.47 o 
   8   0   2        5.72       -9.93     10.73 o 
   9   0   2      166.70      185.66     25.94 o 
  10   0   2      202.50      197.59     42.89 o 
  11   0   2       98.79      175.42     35.91 o 
 -13   1   2        1.57       -8.00     16.28 o 
 -12   1   2      228.90      282.18     29.30 o 
 -11   1   2      474.96      449.43     27.67 o 
 -10   1   2       49.39       47.60     17.35 o 
  -9   1   2     1104.19     1073.20     24.84 o 
  -8   1   2      171.89      216.14     13.92 o 
  -7   1   2     3402.64     3710.03     48.45 o 
  -6   1   2     1365.37     1579.01     23.30 o 
  -5   1   2     5504.59     6108.15     86.67 o 
  -4   1   2     7773.82     8481.72    185.82 o 
  -3   1   2    17268.55    19129.26    252.52 o 
  -2   1   2    16065.68    18025.97    203.96 o 
  -1   1   2    13119.78    15351.31    174.26 o 
   0   1   2     2543.30     2654.20     34.48 o 
   1   1   2      841.38      831.11     12.46 o 
   2   1   2      912.39      908.56     16.72 o 
   3   1   2     1556.18     1463.40     24.32 o 
   4   1   2     1638.01     1774.00     29.36 o 
   5   1   2        0.55       -7.25      4.83 o 
   6   1   2      949.08      973.13     22.38 o 
   7   1   2     2491.19     2521.19     42.33 o 
   8   1   2     1033.82     1009.05     25.37 o 
   9   1   2      118.30      186.01     16.76 o 
  10   1   2      171.14      149.33     14.93 o 
  11   1   2      185.12      252.65     28.09 o 
 -13   2   2       65.34       35.29     17.98 o 
 -12   2   2        8.01       34.17     14.67 o 
 -11   2   2      143.50      176.34     21.12 o 
 -10   2   2      500.67      546.03     48.29 o 
  -9   2   2     1457.02     1461.56     29.66 o 
  -8   2   2     1277.88     1438.50     32.44 o 
  -7   2   2      301.11      276.44      9.86 o 
  -6   2   2      162.13      166.31      9.16 o 
  -5   2   2      104.61       99.42      7.11 o 
  -4   2   2      689.65      563.46     13.84 o 
  -3   2   2     1090.96      807.43     22.93 o 
  -2   2   2      737.53      464.24     11.91 o 
  -1   2   2     1898.66     1718.83     24.20 o 
   0   2   2      859.17      724.32     15.57 o 
   1   2   2     1738.12     1370.30     20.50 o 
   2   2   2        0.54       61.26      4.47 o 
   3   2   2     1581.82     1358.74     21.35 o 
   4   2   2      697.23      731.21     17.10 o 
   5   2   2      280.52      223.08     14.16 o 
   6   2   2       42.59       27.95      7.43 o 
   7   2   2        0.06      -13.30     10.24 o 
   8   2   2      314.71      293.09     15.35 o 
   9   2   2       49.00       15.10     10.98 o 
  10   2   2        9.62        2.92      9.67 o 
  11   2   2       13.95       -4.74     11.65 o 
 -13   3   2       26.43        7.08     17.30 o 
 -12   3   2      137.11      148.31     29.33 o 
 -11   3   2       62.40       57.54     15.71 o 
 -10   3   2       77.03       57.02     15.30 o 
  -9   3   2       37.11       44.53      9.78 o 
  -8   3   2      547.99      573.64     15.86 o 
  -7   3   2     2711.52     3040.53     44.32 o 
  -6   3   2     2612.76     2465.83     34.41 o 
  -5   3   2      106.63      134.24     11.72 o 
  -4   3   2     1502.50     1699.08     36.12 o 
  -3   3   2     1533.43     1826.94     28.28 o 
  -2   3   2     5155.47     5868.39    124.18 o 
  -1   3   2       87.24      106.34      6.28 o 
   0   3   2       27.40      129.82      8.08 o 
   1   3   2     4281.02     4069.00     50.39 o 
   2   3   2     4109.11     4562.42     50.86 o 
   3   3   2     3271.88     3914.46     45.46 o 
   4   3   2       51.02       20.39      5.53 o 
   5   3   2       13.89        8.47      5.85 o 
   6   3   2      180.62      234.08     12.38 o 
   7   3   2       65.12       56.02      9.66 o 
   8   3   2       80.27       68.95     10.33 o 
   9   3   2       54.39       67.80     11.24 o 
  10   3   2        7.59       -6.58      9.44 o 
  11   3   2        0.24       -2.86     14.62 o 
 -13   4   2       21.43       -9.82     15.61 o 
 -12   4   2      372.46      502.53     31.30 o 
 -11   4   2       76.25       21.50     14.31 o 
 -10   4   2       45.36       38.19     13.72 o 
  -9   4   2      664.42      617.70     23.21 o 
  -8   4   2      494.19      456.58     14.57 o 
  -7   4   2      551.17      549.31     15.36 o 
  -6   4   2        7.29        1.99      3.51 o 
  -5   4   2       83.22      102.83      6.27 o 
  -4   4   2      573.75      460.20     13.52 o 
  -3   4   2      956.52     1345.90     34.30 o 
  -2   4   2     2654.52     2257.45     54.68 o 
  -1   4   2       43.26       36.90      5.22 o 
   0   4   2     2746.38     2343.75     37.60 o 
   1   4   2     1921.19     1830.76     26.25 o 
   2   4   2      363.41      232.49      8.12 o 
   3   4   2       98.57      113.59      6.56 o 
   4   4   2       42.44       23.15      5.74 o 
   5   4   2       11.94       15.30      6.14 o 
   6   4   2      612.77      493.60     16.17 o 
   7   4   2       11.12        6.66      7.79 o 
   8   4   2       46.62       26.77      8.68 o 
   9   4   2       30.44       19.85      9.44 o 
  10   4   2      230.71      281.66     18.49 o 
  11   4   2        0.29      -16.45     12.33 o 
 -13   5   2       82.94      104.77     21.86 o 
 -12   5   2        2.48      -11.49     14.33 o 
 -11   5   2      155.26      200.94     22.98 o 
 -10   5   2      529.78      619.84     29.92 o 
  -9   5   2        0.35       -7.38      7.19 o 
  -8   5   2        1.66       -4.80      5.94 o 
  -7   5   2     4133.89     4626.74     63.34 o 
  -6   5   2      829.13      833.62     15.33 o 
  -5   5   2      491.49      372.65     15.67 o 
  -4   5   2       54.23       36.38      4.45 o 
  -3   5   2      801.09      804.48     23.20 o 
  -2   5   2       25.25       59.52      5.87 o 
  -1   5   2     4847.24     4551.67     66.35 o 
   0   5   2     1391.64     1041.34     21.48 o 
   1   5   2       65.64      116.70      8.38 o 
   2   5   2     2177.76     2518.93     31.68 o 
   3   5   2    17184.09    19227.14    194.23 o 
   4   5   2     1196.14     1366.53     25.20 o 
   5   5   2       26.46       41.31      7.13 o 
   6   5   2        7.14        2.34      6.67 o 
   7   5   2      344.68      323.15     14.49 o 
   8   5   2       19.68        6.44      8.40 o 
   9   5   2       21.32       16.67      9.30 o 
  10   5   2       61.68       33.98     11.62 o 
  11   5   2      115.52      128.21     17.55 o 
 -13   6   2       10.49       -3.00     14.99 o 
 -12   6   2       34.96       14.89     15.18 o 
 -11   6   2      291.65      287.89     26.72 o 
 -10   6   2      399.50      381.38     23.80 o 
  -9   6   2     1956.24     1857.17     63.42 o 
  -8   6   2       11.25       -1.53      6.08 o 
  -7   6   2      135.46      118.40      9.98 o 
  -6   6   2       45.73       45.06      5.99 o 
  -5   6   2       16.47       30.87      5.10 o 
  -4   6   2       71.03       80.07      6.11 o 
  -3   6   2      296.39      264.40      8.28 o 
  -2   6   2      288.50      471.02     13.66 o 
  -1   6   2        0.24       -2.99      3.92 o 
   0   6   2      438.74      470.24     16.65 o 
   1   6   2        4.66       15.14      5.14 o 
   2   6   2     1011.04      920.85     17.37 o 
   3   6   2      711.55      933.54     19.88 o 
   4   6   2     2498.45     2460.93     37.86 o 
   5   6   2        8.54       19.63      6.49 o 
   6   6   2      359.72      320.72     19.41 o 
   7   6   2      657.22      668.19     20.15 o 
   8   6   2       33.13       28.02      8.95 o 
   9   6   2      142.02      117.78     13.33 o 
  10   6   2        4.97        3.67      9.91 o 
  11   6   2       35.99       30.06     14.79 o 
 -12   7   2      111.32      108.09     19.60 o 
 -11   7   2      165.63      153.59     20.46 o 
 -10   7   2      154.99      152.31     26.40 o 
  -9   7   2      252.90      202.17     16.10 o 
  -8   7   2      465.48      423.32     15.43 o 
  -7   7   2      452.13      477.59     17.79 o 
  -6   7   2      622.92      613.19     19.68 o 
  -5   7   2       71.07       44.67      5.79 o 
  -4   7   2       12.86        5.03      3.89 o 
  -3   7   2        1.66       -0.94      3.27 o 
  -2   7   2     5646.08     6172.53    131.38 o 
  -1   7   2      494.70      321.85     12.20 o 
   0   7   2      321.48      163.53      9.61 o 
   1   7   2        4.23       32.72      6.64 o 
   2   7   2     5218.57     6094.47    108.81 o 
   3   7   2     1396.09     1247.92     24.18 o 
   4   7   2      237.77      320.37     12.00 o 
   5   7   2     1308.30     1319.17     26.49 o 
   6   7   2     1097.27     1048.29     24.31 o 
   7   7   2        5.69       -4.18      7.58 o 
   8   7   2       18.40       -9.69      7.19 o 
   9   7   2      206.22      305.00     18.37 o 
  10   7   2       58.28       79.43     18.51 o 
  11   7   2      173.07      165.36     24.44 o 
 -12   8   2       13.32        5.02     15.97 o 
 -11   8   2      153.22      175.43     32.29 o 
 -10   8   2        1.51      -11.10     16.77 o 
  -9   8   2      190.19      231.85     16.74 o 
  -8   8   2       82.43       73.96      9.81 o 
  -7   8   2     1131.12     1321.36     31.13 o 
  -6   8   2       45.15       60.93      7.31 o 
  -5   8   2      591.96      575.59     14.61 o 
  -4   8   2        3.83        7.71      3.94 o 
  -3   8   2       16.61       34.93      4.98 o 
  -2   8   2       49.55       70.48      6.18 o 
  -1   8   2      384.50      588.20     20.60 o 
   0   8   2        0.37       -4.56      4.53 o 
   1   8   2      494.93      466.13     38.48 o 
   2   8   2      138.13      161.04     10.66 o 
   3   8   2      805.62      805.99     16.70 o 
   4   8   2       49.74       51.28      7.21 o 
   5   8   2       44.06       41.59      8.02 o 
   6   8   2      102.25      134.26     11.57 o 
   7   8   2        0.06      -10.79      7.19 o 
   8   8   2       71.36       31.10     12.41 o 
   9   8   2       88.82      140.05     17.93 o 
  10   8   2       37.93       26.42     20.73 o 
 -12   9   2        2.56       -6.53     13.44 o 
 -11   9   2       70.56       59.32     16.27 o 
 -10   9   2        5.65       24.27     21.65 o 
  -9   9   2      343.69      424.14     16.73 o 
  -8   9   2        0.80      -11.10      7.40 o 
  -7   9   2        8.35       -0.93      9.09 o 
  -6   9   2      156.19      192.13     10.92 o 
  -5   9   2     1282.66     1343.58     55.07 o 
  -4   9   2      479.71      493.37     13.56 o 
  -3   9   2      330.39      384.82     11.21 o 
  -2   9   2     3905.19     4063.21     77.90 o 
  -1   9   2     2858.04     2641.73     49.68 o 
   0   9   2        7.25       25.41      6.94 o 
   1   9   2       55.94       45.03      7.92 o 
   2   9   2      230.57      194.41     12.51 o 
   3   9   2       18.75        4.47      7.28 o 
   4   9   2      411.58      442.52     18.36 o 
   5   9   2       18.84        7.84      9.48 o 
   6   9   2        0.21       -8.55      9.21 o 
   7   9   2      269.07      248.95     18.96 o 
   8   9   2      625.59      664.74     26.01 o 
   9   9   2      207.06      226.84     23.52 o 
  10   9   2        1.66      -14.10     14.90 o 
 -12  10   2       23.79       18.67     17.44 o 
 -11  10   2       18.19        6.07     13.43 o 
 -10  10   2       13.54       11.34     18.41 o 
  -9  10   2      264.54      257.53     15.51 o 
  -8  10   2      143.47      133.86     16.93 o 
  -7  10   2      164.71      168.56     13.81 o 
  -6  10   2        6.40       -0.80      5.51 o 
  -5  10   2        4.99        6.26      5.29 o 
  -4  10   2      166.02      184.60     12.10 o 
  -3  10   2      709.28      699.35     16.01 o 
  -2  10   2       34.55       35.57      8.14 o 
  -1  10   2      679.59      786.03     44.55 o 
   0  10   2     1107.92     1466.36    159.51 o 
   1  10   2     1423.95     1478.02     96.25 o 
   2  10   2       69.15       83.06     10.47 o 
   3  10   2       14.69      -10.69      7.13 o 
   4  10   2      172.97      177.48     19.58 o 
   5  10   2       18.85       17.80     15.94 o 
   6  10   2      173.69      188.95     16.73 o 
   7  10   2        1.19       -2.97     11.43 o 
   8  10   2       62.56       63.80     14.08 o 
   9  10   2      434.21      385.21     22.31 o 
  10  10   2       35.16       16.62     18.90 o 
 -11  11   2       27.48       14.00     13.58 o 
 -10  11   2      834.76     1020.63     56.64 o 
  -9  11   2        4.64        0.96     11.45 o 
  -8  11   2      303.87      264.27     16.24 o 
  -7  11   2      519.20      420.17     35.07 o 
  -6  11   2     2184.22     2197.81     93.35 o 
  -5  11   2       33.78       16.10      6.31 o 
  -4  11   2      212.65      224.20     10.84 o 
  -3  11   2     1868.43     2104.84     33.53 o 
  -2  11   2      926.95      799.61     30.84 o 
  -1  11   2      252.46      232.87     13.62 o 
   0  11   2     1092.86      990.11     31.65 o 
   1  11   2       60.27       89.97     11.56 o 
   2  11   2     3297.22     3260.11     93.14 o 
   3  11   2       77.23       46.44     10.28 o 
   4  11   2     1600.57     1534.91     46.04 o 
   5  11   2      170.38      114.61     15.08 o 
   6  11   2      150.27      192.94     18.60 o 
   7  11   2      167.99      132.34     16.46 o 
   8  11   2       18.65       27.53     13.42 o 
   9  11   2       49.25        7.46     13.38 o 
 -11  12   2        9.11       18.78     23.35 o 
 -10  12   2        3.20      -21.83     17.01 o 
  -9  12   2       18.46        6.71      8.77 o 
  -8  12   2      107.50      115.05     12.94 o 
  -7  12   2      284.84      276.94     15.55 o 
  -6  12   2        1.72       -8.62      7.59 o 
  -5  12   2      295.27      250.35     14.73 o 
  -4  12   2       64.95       64.17     12.60 o 
  -3  12   2      901.05      938.66     27.70 o 
  -2  12   2        7.11       -3.01      6.33 o 
  -1  12   2       54.91       53.57      9.97 o 
   0  12   2       19.30        4.18      7.78 o 
   1  12   2     2007.77     2288.39    168.74 o 
   2  12   2      101.34       95.76     12.91 o 
   3  12   2      128.76      112.36     14.24 o 
   4  12   2      842.93      855.91     34.94 o 
   5  12   2      312.18      348.60     19.05 o 
   6  12   2        8.68        1.82     11.07 o 
   7  12   2       27.19       -8.94     13.42 o 
   8  12   2       13.67      -10.02     12.65 o 
   9  12   2      204.25      253.99     22.97 o 
 -11  13   2       64.08       39.21     27.13 o 
 -10  13   2       39.88       35.30     21.83 o 
  -9  13   2       52.04        6.86     10.99 o 
  -8  13   2      271.51      271.74     27.44 o 
  -7  13   2     1294.49     1137.30    165.94 o 
  -6  13   2      581.96      565.49     22.34 o 
  -5  13   2       66.39       45.41     10.39 o 
  -4  13   2       76.05      107.78     12.51 o 
  -3  13   2       85.49      111.44     18.88 o 
  -2  13   2      243.11      245.22     16.59 o 
  -1  13   2        8.38       -1.70     10.22 o 
   0  13   2       69.21       87.54     12.51 o 
   1  13   2      664.50      813.26     68.38 o 
   2  13   2     5184.77     6424.67    567.63 o 
   3  13   2     2103.69     2123.38     70.07 o 
   4  13   2       46.56       19.27     14.72 o 
   5  13   2      344.24      331.59     24.45 o 
   6  13   2      244.44      272.31     20.87 o 
   7  13   2       67.11       28.12     20.01 o 
   8  13   2       14.32       20.87     13.42 o 
   9  13   2      152.08      193.44     25.84 o 
  -9  14   2      110.58      109.08     26.40 o 
  -8  14   2      109.40      161.12     19.04 o 
  -7  14   2       59.83       63.99     14.40 o 
  -6  14   2       62.12       45.27     10.70 o 
  -5  14   2        5.71       -8.56      8.13 o 
  -4  14   2      136.76      128.62     14.62 o 
  -3  14   2       47.39       56.21     11.31 o 
  -2  14   2        4.20       -1.05      7.90 o 
  -1  14   2        1.92       -4.24      7.44 o 
   0  14   2     3355.99     4234.39    445.88 o 
   1  14   2     2601.36     3191.82    357.13 o 
   2  14   2       62.02       66.23     13.41 o 
   3  14   2       16.26       21.21     18.11 o 
   4  14   2       17.61        6.28     20.88 o 
   5  14   2        1.94      -16.34     13.79 o 
   6  14   2       46.73       19.92     15.81 o 
   7  14   2      307.32      357.34     27.27 o 
   8  14   2      101.00      131.62     23.80 o 
  -9  15   2      117.88      135.30     56.46 o 
  -8  15   2      204.95      181.37     42.96 o 
  -7  15   2      752.78      634.27     62.31 o 
  -6  15   2       80.86       71.50     16.02 o 
  -5  15   2      270.15      316.64     19.48 o 
  -4  15   2       25.33       38.07     11.49 o 
  -3  15   2        3.75      -12.30      8.20 o 
  -2  15   2       15.83       16.83     10.20 o 
  -1  15   2       92.92      137.50     14.94 o 
   0  15   2      221.62      279.08     56.34 o 
   1  15   2       44.81       51.76     13.21 o 
   2  15   2      520.46      597.21     39.74 o 
   3  15   2     1219.67     1237.87    123.17 o 
   4  15   2        5.47       -1.55     15.38 o 
   5  15   2        0.72       -7.26     14.09 o 
   6  15   2        0.38      -19.09     13.67 o 
   7  15   2       65.31       66.96     20.18 o 
   8  15   2      175.37      144.18     20.07 o 
  -9  16   2       32.55       42.03     13.85 o 
  -8  16   2        0.03       -4.07      9.82 o 
  -7  16   2        3.10       -3.78     11.20 o 
  -6  16   2      427.89      470.51     50.97 o 
  -5  16   2      134.03      160.46     20.83 o 
  -4  16   2      659.62      688.51     48.88 o 
  -3  16   2        7.41        9.56      9.98 o 
  -2  16   2       12.26       20.43     11.03 o 
  -1  16   2       97.81       99.56     14.67 o 
   0  16   2       27.36       15.26     10.20 o 
   1  16   2       79.73       79.90     14.44 o 
   2  16   2       83.89      100.40     15.69 o 
   3  16   2      159.33      249.21     26.94 o 
   4  16   2        1.83      -18.94     12.63 o 
   5  16   2       81.93       28.33     30.06 o 
   6  16   2        5.39      -16.56     16.04 o 
   7  16   2        9.31      -17.21     16.62 o 
  -8  17   2        7.44       -3.40     11.30 o 
  -7  17   2        1.25       -8.18     11.25 o 
  -6  17   2       47.07       45.14     15.73 o 
  -5  17   2        0.35       -4.13      9.17 o 
  -4  17   2       35.08       17.63     11.30 o 
  -3  17   2      373.85      347.41     20.27 o 
  -2  17   2      904.52      785.97     41.30 o 
  -1  17   2       73.15       45.39     15.37 o 
   0  17   2      174.10      232.20     23.01 o 
   1  17   2       36.73       28.92     14.48 o 
   2  17   2      171.96      239.54     31.74 o 
   3  17   2        5.24      -15.13     13.03 o 
   4  17   2       16.77       -3.75     14.62 o 
   5  17   2        0.09       -3.81     16.99 o 
   6  17   2       38.71       20.33     31.89 o 
  -7  18   2        0.76       15.48     12.82 o 
  -6  18   2        0.19       -4.82     11.16 o 
  -5  18   2        1.01      -12.58      9.28 o 
  -4  18   2      412.83      458.56     28.36 o 
  -3  18   2        2.05       -8.55     10.31 o 
  -2  18   2        1.84       17.78     10.75 o 
  -1  18   2       59.96       47.52     13.05 o 
   0  18   2      660.62      739.97     74.95 o 
   1  18   2       35.73       12.62     11.12 o 
   2  18   2      179.19      216.82     35.55 o 
   3  18   2       49.40        0.79     14.12 o 
   4  18   2       67.86       74.73     20.34 o 
   5  18   2       65.61       56.74     31.19 o 
   6  18   2        1.23      -14.19     16.99 o 
  -6  19   2        7.95        5.97     13.97 o 
  -5  19   2       44.64       52.47     14.89 o 
  -4  19   2       23.82       20.12     12.41 o 
  -3  19   2      222.60      228.38     35.78 o 
  -2  19   2      155.30      119.82     17.26 o 
  -1  19   2      381.13      429.79     23.34 o 
   0  19   2      257.82      273.97     38.44 o 
   1  19   2       17.67        9.55     11.92 o 
   2  19   2       13.20       -6.46     12.47 o 
   3  19   2      134.33      140.78     36.95 o 
   4  19   2        0.10      -13.97     16.17 o 
   5  19   2       16.78      -24.67     16.45 o 
  -5  20   2        5.02      -10.38     12.37 o 
  -4  20   2       31.54       26.94     13.39 o 
  -3  20   2        2.83       -1.02     11.76 o 
  -2  20   2        0.01       -9.16     11.88 o 
  -1  20   2        3.86       -8.03     10.89 o 
   0  20   2        7.12       -3.75     10.15 o 
   1  20   2        0.50        9.51     14.07 o 
   2  20   2        2.13       -3.83     13.12 o 
   3  20   2       24.97       32.93     32.71 o 
  -3  21   2      124.13       87.13     17.58 o 
  -2  21   2       17.23      -11.29     12.27 o 
  -1  21   2        8.91       -8.57     11.37 o 
   0  21   2        3.85      -14.08     11.46 o 
   1  21   2       21.24       37.96     17.95 o 
   2  21   2      213.05      292.34     42.83 o 
 -13   1   3       23.17       51.70     17.40 o 
 -12   1   3       30.37       15.05     13.31 o 
 -11   1   3      270.49      268.18     24.75 o 
 -10   1   3      700.16      683.34     23.81 o 
  -9   1   3        9.61        6.19      9.69 o 
  -8   1   3      120.56       96.46     13.62 o 
  -7   1   3     1109.53     1295.61     37.10 o 
  -6   1   3      970.00      922.44     29.14 o 
  -5   1   3     3591.61     4451.47     66.46 o 
  -4   1   3     3598.48     3836.80     78.56 o 
  -3   1   3     2925.21     3212.33     47.20 o 
  -2   1   3     2763.23     2487.38     34.24 o 
  -1   1   3      203.47      120.31      6.12 o 
   0   1   3      216.00      155.78      6.87 o 
   1   1   3      500.64      436.91     10.81 o 
   2   1   3     1783.05     1451.54     19.02 o 
   3   1   3     1630.67     1514.03     19.64 o 
   4   1   3      559.11      487.72     15.25 o 
   5   1   3       82.59      121.55     11.08 o 
   6   1   3      600.24      536.57     18.00 o 
   7   1   3      341.74      333.57     16.28 o 
   8   1   3      213.27      251.93     19.45 o 
   9   1   3        1.86       -0.42      9.32 o 
  10   1   3       24.37       17.93     11.12 o 
 -13   2   3      193.98      221.70     27.03 o 
 -12   2   3        6.12      -11.37     12.40 o 
 -11   2   3      630.77      627.49     31.80 o 
 -10   2   3      212.59      250.32     18.03 o 
  -9   2   3     1235.42     1297.92     32.73 o 
  -8   2   3       44.39       25.00     10.34 o 
  -7   2   3     1128.63      975.05     32.41 o 
  -6   2   3      745.70      683.64     17.01 o 
  -5   2   3     6063.33     6708.93     96.37 o 
  -4   2   3        5.64       -3.55      4.29 o 
  -3   2   3     1439.37     1267.14     20.21 o 
  -2   2   3     3680.94     3781.27     48.89 o 
  -1   2   3     2143.29     2175.90     31.33 o 
   0   2   3     1499.22     1559.53     24.53 o 
   1   2   3     1640.26     1495.22     23.84 o 
   2   2   3      289.46      284.94      8.07 o 
   3   2   3        1.68        0.46      3.32 o 
   4   2   3     1030.59      963.68     21.44 o 
   5   2   3     3951.76     3981.43     57.51 o 
   6   2   3      694.38      728.23     21.01 o 
   7   2   3       23.15       19.82      8.97 o 
   8   2   3       13.97       -0.24      8.48 o 
   9   2   3      123.29      167.27     15.39 o 
  10   2   3        2.91      -10.81      9.87 o 
 -13   3   3       33.43       28.17     16.86 o 
 -12   3   3        9.36       25.20     14.51 o 
 -11   3   3       32.94       60.24     15.62 o 
 -10   3   3      273.95      250.48     17.62 o 
  -9   3   3      143.45      140.98     14.99 o 
  -8   3   3       17.09       32.89     10.65 o 
  -7   3   3      321.71      314.14     18.43 o 
  -6   3   3      795.22      776.92     19.41 o 
  -5   3   3      373.33      316.62     12.10 o 
  -4   3   3       91.53      134.26     11.48 o 
  -3   3   3      378.61      362.19      9.64 o 
  -2   3   3      967.36     1098.83     19.06 o 
  -1   3   3     7169.73     7082.89     86.16 o 
   0   3   3     1438.64     1674.25     26.20 o 
   1   3   3        0.04       -2.58      3.62 o 
   2   3   3     1969.87     2157.83     28.27 o 
   3   3   3        4.55       12.79      3.37 o 
   4   3   3       65.02       71.49     14.98 o 
   5   3   3      559.16      509.03     16.59 o 
   6   3   3      550.66      571.62     20.92 o 
   7   3   3       13.62        4.37     10.40 o 
   8   3   3      274.06      259.23     17.54 o 
   9   3   3      216.15      231.12     17.14 o 
  10   3   3       48.01       77.90     13.30 o 
 -13   4   3       49.71        2.65     15.36 o 
 -12   4   3       30.13       22.51     14.33 o 
 -11   4   3      111.83      111.82     26.65 o 
 -10   4   3        5.52        1.50      8.71 o 
  -9   4   3       26.80        4.92      8.22 o 
  -8   4   3      952.61      902.40     37.74 o 
  -7   4   3      667.78      769.12     22.23 o 
  -6   4   3       41.90       31.27      6.56 o 
  -5   4   3     2041.19     2354.42     41.63 o 
  -4   4   3       25.68       14.83      7.16 o 
  -3   4   3      342.79      406.46     10.76 o 
  -2   4   3      339.31      356.62     15.80 o 
  -1   4   3     2292.69     2728.57     44.19 o 
   0   4   3      366.95      481.12     33.35 o 
   1   4   3      753.67      880.43     50.61 o 
   2   4   3      335.35      308.69     17.57 o 
   3   4   3        0.08       -3.54      3.91 o 
   4   4   3       29.67       28.45      7.11 o 
   5   4   3       17.08       16.68      7.36 o 
   6   4   3       13.40       -8.50     11.47 o 
   7   4   3       77.50      101.83     13.26 o 
   8   4   3      182.25      185.28     15.41 o 
   9   4   3       50.70       43.91     11.55 o 
  10   4   3       50.40       14.29     10.93 o 
 -13   5   3       91.22       98.26     21.38 o 
 -12   5   3        2.91        5.55     12.54 o 
 -11   5   3      818.97      829.36     50.30 o 
 -10   5   3        0.32      -11.06      8.94 o 
  -9   5   3      113.74      101.10     16.38 o 
  -8   5   3      205.08      184.86     14.42 o 
  -7   5   3     1884.07     1858.75     34.98 o 
  -6   5   3      628.33      680.34     19.35 o 
  -5   5   3     2353.29     2445.49     35.65 o 
  -4   5   3     1683.30     1831.74     28.59 o 
  -3   5   3       31.26       37.23      5.91 o 
  -2   5   3      367.07      383.71     12.61 o 
  -1   5   3      331.93      259.97     13.06 o 
   0   5   3      172.35      162.93      9.46 o 
   1   5   3       58.12       99.34      9.16 o 
   2   5   3       70.52       24.91      5.29 o 
   3   5   3     1171.53     1105.87     19.37 o 
   4   5   3      410.88      393.31     15.70 o 
   5   5   3        6.47        1.91      8.02 o 
   6   5   3       59.13       60.95     10.03 o 
   7   5   3      299.51      275.44     18.59 o 
   8   5   3       16.33       18.54      9.61 o 
   9   5   3      175.73      169.49     15.71 o 
  10   5   3        1.64        3.03     10.72 o 
 -13   6   3        0.83      -18.55     13.76 o 
 -12   6   3      255.13      340.45     35.06 o 
 -11   6   3       14.37       10.30     20.43 o 
 -10   6   3       55.19       37.76     10.66 o 
  -9   6   3       59.20       77.05     12.16 o 
  -8   6   3      284.74      302.59     16.32 o 
  -7   6   3       10.19        5.21      5.54 o 
  -6   6   3      187.53      178.03     10.15 o 
  -5   6   3        1.61        2.12      5.94 o 
  -4   6   3     4068.06     3944.27     77.05 o 
  -3   6   3       55.92       53.68     11.08 o 
  -2   6   3      294.67      328.79     12.36 o 
  -1   6   3      492.35      557.95     16.21 o 
   0   6   3      282.75      250.53     11.42 o 
   1   6   3        8.50        7.48      6.02 o 
   2   6   3      474.57      401.43     18.92 o 
   3   6   3      412.54      454.29     15.19 o 
   4   6   3      335.75      281.88     10.54 o 
   5   6   3       91.25      115.52     10.75 o 
   6   6   3      532.79      629.61     25.89 o 
   7   6   3       29.86        6.50      8.61 o 
   8   6   3        7.37       -8.97      8.08 o 
   9   6   3        3.60        7.19     10.15 o 
  10   6   3      140.32      200.97     20.97 o 
 -13   7   3        5.57       -6.40     13.26 o 
 -12   7   3       76.95      100.68     20.14 o 
 -11   7   3        3.46      -18.35     15.12 o 
 -10   7   3      143.68      160.18     16.27 o 
  -9   7   3       24.63       12.07      9.46 o 
  -8   7   3       17.69       25.38      8.84 o 
  -7   7   3      257.25      228.26     12.03 o 
  -6   7   3     1124.50     1115.55     26.16 o 
  -5   7   3       34.87       23.67      5.13 o 
  -4   7   3      533.67      572.94     31.92 o 
  -3   7   3      236.77      228.58     10.87 o 
  -2   7   3     1283.88     1247.81     26.61 o 
  -1   7   3      209.21      265.97     11.92 o 
   0   7   3     1324.44     1367.37     29.17 o 
   1   7   3      413.21      313.42     13.68 o 
   2   7   3      507.78      390.87     15.28 o 
   3   7   3      734.68      792.07     17.97 o 
   4   7   3      128.83      116.57      8.55 o 
   5   7   3      647.31      576.54     17.98 o 
   6   7   3        0.11       -6.87      7.78 o 
   7   7   3       31.38       22.46     11.96 o 
   8   7   3       18.28       24.27     11.91 o 
   9   7   3       14.69       33.39     18.28 o 
  10   7   3        8.57        5.84     22.12 o 
 -12   8   3       55.66       65.55     16.36 o 
 -11   8   3        0.61      -13.35     16.83 o 
 -10   8   3       22.61       15.62     11.38 o 
  -9   8   3       50.02       72.02     12.08 o 
  -8   8   3     2438.12     2682.11     53.50 o 
  -7   8   3       52.18       59.13      8.53 o 
  -6   8   3      655.86      597.24     19.14 o 
  -5   8   3      336.29      291.21     10.86 o 
  -4   8   3     1343.99     1212.33     22.21 o 
  -3   8   3      195.52      168.64      8.15 o 
  -2   8   3      385.86      291.75     12.98 o 
  -1   8   3      751.66      920.15     35.27 o 
   0   8   3     1667.99     1538.37     67.94 o 
   1   8   3     3123.94     2940.72     55.05 o 
   2   8   3      338.49      326.42     14.73 o 
   3   8   3      591.84      523.96     18.83 o 
   4   8   3      117.15      105.57     10.51 o 
   5   8   3      322.19      359.20     18.74 o 
   6   8   3       12.66       -7.68      9.05 o 
   7   8   3        4.02      -14.52      9.68 o 
   8   8   3       12.09       -8.25     10.96 o 
   9   8   3       51.12       55.44     18.20 o 
 -12   9   3       15.47        9.33     21.65 o 
 -11   9   3      169.89      197.92     32.86 o 
 -10   9   3        0.50      -12.29      8.20 o 
  -9   9   3      261.25      301.36     18.36 o 
  -8   9   3      244.45      271.23     17.02 o 
  -7   9   3     2082.43     2048.74     84.44 o 
  -6   9   3        0.85       -2.98      6.15 o 
  -5   9   3     1083.56     1084.71     25.13 o 
  -4   9   3       23.17       23.96      5.57 o 
  -3   9   3        0.46       -5.77      3.85 o 
  -2   9   3        2.25        4.45      3.69 o 
  -1   9   3     3984.57     4031.21     65.94 o 
   0   9   3        4.33       -5.72      6.37 o 
   1   9   3      304.89      338.80     15.13 o 
   2   9   3       43.86       52.20     10.35 o 
   3   9   3     2007.00     2128.14     43.42 o 
   4   9   3     1372.63     1325.26     32.75 o 
   5   9   3       57.65       67.61     16.91 o 
   6   9   3      311.92      336.42     19.37 o 
   7   9   3      106.14      120.40     16.05 o 
   8   9   3       57.84       28.83     14.53 o 
   9   9   3       26.99       17.74     14.19 o 
 -12  10   3      110.42      111.15     31.16 o 
 -11  10   3       45.37       47.01     24.08 o 
 -10  10   3      190.23      140.36     16.11 o 
  -9  10   3      447.67      339.83     21.18 o 
  -8  10   3       22.35        0.49      7.50 o 
  -7  10   3       55.14       51.36     10.09 o 
  -6  10   3        4.89        4.60      7.48 o 
  -5  10   3        2.50       -3.82      5.21 o 
  -4  10   3      710.49      717.25     17.24 o 
  -3  10   3       21.06       12.77      7.60 o 
  -2  10   3       24.60        6.26      6.92 o 
  -1  10   3       17.82        8.41      7.56 o 
   0  10   3     2363.72     2375.09     52.77 o 
   1  10   3      740.16      664.10     21.73 o 
   2  10   3      435.69      446.71     24.25 o 
   3  10   3       60.35       86.12     12.56 o 
   4  10   3     1757.39     1758.52     62.78 o 
   5  10   3      423.63      451.77     21.47 o 
   6  10   3       13.99       -2.07     10.49 o 
   7  10   3      473.52      490.98     23.70 o 
   8  10   3       25.62       15.43     13.22 o 
   9  10   3       14.12       25.85     15.56 o 
 -11  11   3        5.58       10.24     20.18 o 
 -10  11   3      136.16      206.47     19.74 o 
  -9  11   3      379.90      390.52     33.16 o 
  -8  11   3       33.59       25.35      9.61 o 
  -7  11   3       62.66       66.34     11.03 o 
  -6  11   3      434.02      388.23     27.29 o 
  -5  11   3      106.43      135.96     17.73 o 
  -4  11   3      536.33      534.83     19.24 o 
  -3  11   3      249.68      259.79     20.64 o 
  -2  11   3      313.67      348.91     15.95 o 
  -1  11   3        7.42       -7.03      6.24 o 
   0  11   3       69.68       67.23     10.54 o 
   1  11   3       18.98       34.61     15.43 o 
   2  11   3     1537.49     1557.32     56.32 o 
   3  11   3       15.27       10.11     10.32 o 
   4  11   3      347.59      291.26     17.30 o 
   5  11   3      314.90      309.55     25.20 o 
   6  11   3       67.09       65.78     13.88 o 
   7  11   3       49.72       41.01     13.29 o 
   8  11   3       34.94       -0.51     12.43 o 
   9  11   3        3.86       -8.27     13.43 o 
 -11  12   3       12.24      -21.40     18.54 o 
 -10  12   3       26.27        3.76     10.52 o 
  -9  12   3      560.48      642.60     47.13 o 
  -8  12   3      285.35      216.38     22.16 o 
  -7  12   3      456.82      467.07     55.24 o 
  -6  12   3      346.20      335.76     21.93 o 
  -5  12   3       41.13       65.20     12.95 o 
  -4  12   3       90.30       58.86     16.13 o 
  -3  12   3      505.45      586.36     22.28 o 
  -2  12   3      195.48      199.80     15.22 o 
  -1  12   3      165.55      178.94     15.03 o 
   0  12   3     1227.95     1197.57     66.19 o 
   1  12   3     1130.92     1184.25     41.38 o 
   2  12   3     1462.82     1430.35     36.65 o 
   3  12   3      262.30      276.98     19.81 o 
   4  12   3      107.54      117.21     30.06 o 
   5  12   3      186.40      200.00     23.48 o 
   6  12   3        0.34       -1.78     14.73 o 
   7  12   3       40.14       21.25     12.99 o 
   8  12   3        4.15        1.83     12.88 o 
 -10  13   3       44.07       53.66     18.02 o 
  -9  13   3      529.39      526.08     43.84 o 
  -8  13   3       29.08       15.40     12.57 o 
  -7  13   3      219.72      184.66     20.11 o 
  -6  13   3      463.42      508.07     26.89 o 
  -5  13   3      305.66      283.26     16.52 o 
  -4  13   3      217.25      263.39     18.17 o 
  -3  13   3        2.89      -10.89      7.26 o 
  -2  13   3      373.20      414.27     18.67 o 
  -1  13   3      477.60      436.52     19.62 o 
   0  13   3        4.59      -13.11     10.56 o 
   1  13   3       95.60      137.99     24.51 o 
   2  13   3      461.13      462.41     21.77 o 
   3  13   3      134.28      126.70     15.53 o 
   4  13   3       33.07       55.25     17.00 o 
   5  13   3      172.48      136.65     23.14 o 
   6  13   3      139.84      134.70     39.36 o 
   7  13   3        0.21      -21.86     14.57 o 
   8  13   3       81.77      109.98     18.80 o 
 -10  14   3        5.13       -6.71     12.07 o 
  -9  14   3       29.87       65.49     24.27 o 
  -8  14   3      302.26      341.60     30.46 o 
  -7  14   3       39.89       39.52     14.18 o 
  -6  14   3      108.42      104.45     17.70 o 
  -5  14   3      262.44      259.20     24.38 o 
  -4  14   3      616.41      600.63     22.94 o 
  -3  14   3      204.10      140.12     14.72 o 
  -2  14   3       93.80       94.74     16.79 o 
  -1  14   3      252.68      265.27     20.97 o 
   0  14   3     1066.66     1179.96     33.43 o 
   1  14   3      353.49      326.73     20.38 o 
   2  14   3      167.98      206.18     19.24 o 
   3  14   3      125.36      105.11     15.22 o 
   4  14   3      583.64      599.18     31.65 o 
   5  14   3        0.40      -20.22     14.31 o 
   6  14   3      162.26      165.95     31.00 o 
   7  14   3       78.34       57.26     26.83 o 
 -10  15   3       22.37       29.02     23.11 o 
  -9  15   3      119.88      140.66     29.69 o 
  -8  15   3        6.34        8.03     11.86 o 
  -7  15   3        4.61      -15.93     10.62 o 
  -6  15   3      103.51      131.65     18.80 o 
  -5  15   3      116.46      154.87     15.64 o 
  -4  15   3        0.80       -7.91      8.94 o 
  -3  15   3      322.06      339.12     18.54 o 
  -2  15   3      468.42      583.39     23.66 o 
  -1  15   3      253.96      342.07     20.28 o 
   0  15   3       39.67       -3.98     14.51 o 
   1  15   3      132.17      135.20     16.58 o 
   2  15   3      665.39      746.36     28.37 o 
   3  15   3      647.11      711.25     27.26 o 
   4  15   3       68.75       60.28     18.29 o 
   5  15   3      264.67      248.26     27.51 o 
   6  15   3       11.31       10.69     17.99 o 
   7  15   3      193.15      268.75     30.22 o 
  -9  16   3      302.59      365.72     46.03 o 
  -8  16   3       12.36        0.68     12.60 o 
  -7  16   3      198.33      181.93     22.39 o 
  -6  16   3       30.09       40.16     14.66 o 
  -5  16   3      239.49      231.00     23.82 o 
  -4  16   3       31.26        3.31     10.29 o 
  -3  16   3      209.59      226.15     19.07 o 
  -2  16   3       37.72       29.88     11.12 o 
  -1  16   3        0.45        3.93     12.50 o 
   0  16   3      127.26      152.37     17.17 o 
   1  16   3      638.94      799.45     72.44 o 
   2  16   3      820.27      802.93     44.72 o 
   3  16   3       14.23        2.82     11.27 o 
   4  16   3       84.45       85.43     19.88 o 
   5  16   3      295.85      296.05     29.88 o 
   6  16   3        2.77      -10.93     16.12 o 
  -8  17   3       37.32        8.55     13.16 o 
  -7  17   3        0.12       -7.97     11.86 o 
  -6  17   3      119.33       95.23     18.98 o 
  -5  17   3       74.42       98.80     19.20 o 
  -4  17   3        9.92        0.99     12.76 o 
  -3  17   3       12.59        3.71     10.87 o 
  -2  17   3      168.36      170.60     17.92 o 
  -1  17   3       11.42       -0.94     11.23 o 
   0  17   3        2.79      -11.86      9.50 o 
   1  17   3       67.63       54.48     14.24 o 
   2  17   3      351.65      346.42     22.20 o 
   3  17   3      206.70      289.52     28.13 o 
   4  17   3        0.03      -16.29     18.69 o 
   5  17   3      111.48      140.18     24.45 o 
  -7  18   3      217.54      192.10     24.13 o 
  -6  18   3       42.66       22.38     13.67 o 
  -5  18   3        0.33       -9.85     12.63 o 
  -4  18   3       32.02       10.78     12.23 o 
  -3  18   3      197.43      155.05     18.41 o 
  -2  18   3        0.01      -13.38     11.25 o 
  -1  18   3        0.42       -8.97     10.06 o 
   0  18   3        0.05       -5.35     12.98 o 
   1  18   3        3.57      -14.46     11.64 o 
   2  18   3        4.89      -15.82     10.55 o 
   3  18   3        0.01      -17.80     15.03 o 
   4  18   3       37.43       12.19     18.67 o 
  -6  19   3       57.94       23.05     18.90 o 
  -5  19   3       14.26       26.88     29.48 o 
  -4  19   3       29.53       20.60     12.20 o 
  -3  19   3        1.49       -6.60     11.13 o 
  -2  19   3       62.96       91.22     16.94 o 
  -1  19   3        0.57       -6.16     10.57 o 
   0  19   3        0.55      -15.09     10.06 o 
   1  19   3        6.82      -19.12     12.74 o 
   2  19   3        4.11      -15.25     10.17 o 
   3  19   3        5.84      -22.44     14.96 o 
  -5  20   3       21.65       37.22     17.63 o 
  -4  20   3        0.95      -15.66     10.44 o 
  -3  20   3        6.14      -15.19     11.07 o 
  -2  20   3       49.49       35.05     14.28 o 
  -1  20   3        0.75       -9.76     11.63 o 
   0  20   3       43.76       42.92     14.04 o 
   1  20   3       57.69       51.02     14.90 o 
   2  20   3        2.05      -11.50     15.52 o 
  -1  21   3        1.05      -14.82     11.69 o 
 -13   0   4       39.75       50.91     24.45 o 
 -12   0   4      616.31      651.33     48.66 o 
 -11   0   4       72.67       63.66     21.40 o 
 -10   0   4      359.45      366.45     33.78 o 
  -9   0   4        0.88        9.33     15.97 o 
  -8   0   4      206.14      244.68     28.84 o 
  -7   0   4        5.32        0.43     12.74 o 
  -6   0   4      131.12      204.44     24.08 o 
  -5   0   4     9458.17    10526.41    175.88 o 
  -4   0   4     8422.54    10106.34    169.72 o 
  -3   0   4      964.23      769.98     22.46 o 
  -2   0   4        2.12       -2.25      5.39 o 
  -1   0   4       64.60       74.62      9.47 o 
   0   0   4     1424.94     1419.37     41.92 o 
   1   0   4     1444.00     1555.23     37.07 o 
   2   0   4     2600.40     2477.18     54.66 o 
   3   0   4       91.03      122.62     22.01 o 
   4   0   4     4623.44     4542.88    146.79 o 
   5   0   4     1866.77     1633.84     47.29 o 
   6   0   4     1017.12      845.92     33.73 o 
   7   0   4      928.69      926.44     36.93 o 
   8   0   4      169.67      198.21     22.94 o 
   9   0   4       22.40        6.62     15.25 o 
 -13   1   4      165.86      218.42     26.07 o 
 -12   1   4       25.48       18.56     10.05 o 
 -11   1   4      201.08      173.47     19.96 o 
 -10   1   4       25.40       25.46     12.18 o 
  -9   1   4      950.70      889.06     34.12 o 
  -8   1   4      150.55      150.05     31.80 o 
  -7   1   4       47.69       47.37     11.35 o 
  -6   1   4      419.86      452.26     21.59 o 
  -5   1   4       91.52      262.57     18.83 o 
  -4   1   4      585.29      569.48     14.30 o 
  -3   1   4      202.15      194.49      8.40 o 
  -2   1   4      168.24      148.45      7.73 o 
  -1   1   4       21.62        0.42      4.21 o 
   0   1   4      163.14      151.65      9.61 o 
   1   1   4      339.12      325.64     10.89 o 
   2   1   4     1137.38     1110.26     25.45 o 
   3   1   4     1249.23     1183.90     36.49 o 
   4   1   4      504.76      500.93     17.58 o 
   5   1   4       36.06       35.70     11.93 o 
   6   1   4      106.17      126.02     13.01 o 
   7   1   4       79.31       97.89     12.97 o 
   8   1   4       22.39       29.14     10.84 o 
   9   1   4       38.90       35.12     12.29 o 
 -13   2   4      141.95      206.67     25.52 o 
 -12   2   4       14.29       11.67     13.70 o 
 -11   2   4        8.10        1.64      8.86 o 
 -10   2   4      139.87      113.53     25.58 o 
  -9   2   4      127.02      107.98     24.48 o 
  -8   2   4      470.21      340.51     20.91 o 
  -7   2   4       12.41        6.22      8.59 o 
  -6   2   4      343.34      368.68     19.60 o 
  -5   2   4     7337.04     7506.95     91.56 o 
  -4   2   4     3023.31     2791.48     43.93 o 
  -3   2   4       43.78       79.42      6.68 o 
  -2   2   4        4.49       -3.44      3.80 o 
  -1   2   4       25.12       34.29      5.72 o 
   0   2   4       15.06       27.05      5.77 o 
   1   2   4       61.09       65.57      6.91 o 
   2   2   4        3.32       -6.16      4.10 o 
   3   2   4       77.70       31.46     12.00 o 
   4   2   4      702.90      700.15     19.76 o 
   5   2   4     2081.98     2177.54     39.61 o 
   6   2   4       82.58      115.09     12.70 o 
   7   2   4       59.81       18.05      9.47 o 
   8   2   4      265.01      347.24     19.88 o 
   9   2   4       12.36       10.09     11.49 o 
 -13   3   4       23.40       27.02     15.20 o 
 -12   3   4       23.80       21.11     14.06 o 
 -11   3   4      137.75      182.70     16.91 o 
 -10   3   4     1142.15     1177.11     41.04 o 
  -9   3   4       90.02      130.76     17.07 o 
  -8   3   4        6.88       -4.73      8.51 o 
  -7   3   4      258.79      210.45     16.69 o 
  -6   3   4        1.60       -0.96      5.27 o 
  -5   3   4      101.17       91.26      7.69 o 
  -4   3   4     1654.45     1855.25     32.33 o 
  -3   3   4       34.81       41.13      5.92 o 
  -2   3   4      199.08      146.37      8.15 o 
  -1   3   4     1713.69     2023.50     32.09 o 
   0   3   4      654.54      775.42     21.06 o 
   1   3   4        5.15       -5.20      4.34 o 
   2   3   4       19.03       24.93      5.76 o 
   3   3   4       24.45        6.80     10.90 o 
   4   3   4      765.54      784.61     21.09 o 
   5   3   4        1.14      -11.50      8.16 o 
   6   3   4      144.55      121.06     12.65 o 
   7   3   4      231.87      182.93     15.37 o 
   8   3   4        6.23        9.72      9.97 o 
   9   3   4       51.40       54.82     13.50 o 
 -13   4   4        1.78       17.25     14.21 o 
 -12   4   4      206.64      202.07     23.44 o 
 -11   4   4      101.82      119.45     15.03 o 
 -10   4   4      131.87      142.93     14.82 o 
  -9   4   4       44.88       58.04     14.02 o 
  -8   4   4      782.39      724.20     30.09 o 
  -7   4   4       82.60      133.34     16.89 o 
  -6   4   4      435.13      427.17     16.40 o 
  -5   4   4      183.81      136.57      8.31 o 
  -4   4   4     1910.08     1836.35     29.46 o 
  -3   4   4     2125.11     2496.41     37.38 o 
  -2   4   4       85.98       91.28      7.52 o 
  -1   4   4     1470.42     1375.67     24.88 o 
   0   4   4     8112.16     8833.32    108.75 o 
   1   4   4       21.95       49.83      6.81 o 
   2   4   4      243.19      283.10     10.66 o 
   3   4   4     1269.67     1100.95     35.83 o 
   4   4   4      331.04      307.88     14.08 o 
   5   4   4       32.23       38.78     13.73 o 
   6   4   4       11.59        2.39      8.39 o 
   7   4   4      149.31      134.62     13.83 o 
   8   4   4        1.40       -9.21      9.49 o 
   9   4   4      152.18      176.85     17.51 o 
 -13   5   4        0.01      -10.10     14.24 o 
 -12   5   4       25.06       -5.52     12.70 o 
 -11   5   4       59.34       57.10     13.98 o 
 -10   5   4       18.16        9.25      9.46 o 
  -9   5   4      596.57      552.49     22.14 o 
  -8   5   4       11.18       19.27     11.20 o 
  -7   5   4      352.89      330.38     25.76 o 
  -6   5   4       45.14       16.19      7.21 o 
  -5   5   4      677.49      508.24     17.59 o 
  -4   5   4        1.94       -8.35      5.97 o 
  -3   5   4     1121.81      957.31     19.82 o 
  -2   5   4      338.56      247.40     10.90 o 
  -1   5   4      640.96      635.93     16.14 o 
   0   5   4     2001.47     2041.43     33.55 o 
   1   5   4      481.55      583.66     15.49 o 
   2   5   4      165.79      142.33      9.08 o 
   3   5   4      890.39      841.65     30.99 o 
   4   5   4       32.13       11.49     14.80 o 
   5   5   4      160.55      184.00     13.87 o 
   6   5   4      323.38      310.17     16.68 o 
   7   5   4      252.38      310.99     30.54 o 
   8   5   4       70.34       39.03     11.48 o 
   9   5   4        0.10      -19.38     12.92 o 
 -13   6   4       66.82      105.48     31.04 o 
 -12   6   4        0.83      -16.18     11.59 o 
 -11   6   4       26.95       41.23     12.20 o 
 -10   6   4       58.27       50.86     12.30 o 
  -9   6   4      518.29      478.50     21.26 o 
  -8   6   4      574.12      679.47     32.89 o 
  -7   6   4      592.57      606.38     27.49 o 
  -6   6   4      112.79      106.45     15.98 o 
  -5   6   4      875.41      967.80     25.59 o 
  -4   6   4      404.98      361.67     12.13 o 
  -3   6   4      807.49      824.11     18.58 o 
  -2   6   4       89.63      119.36     10.26 o 
  -1   6   4      252.57      219.04     11.64 o 
   0   6   4      767.16      751.38     21.16 o 
   1   6   4      761.86      896.86     27.44 o 
   2   6   4      119.63      108.18     17.18 o 
   3   6   4      263.32      272.44     19.31 o 
   4   6   4        9.67        0.96      9.95 o 
   5   6   4      313.74      277.04     15.94 o 
   6   6   4        7.84      -17.80     18.21 o 
   7   6   4       36.40       19.38     11.60 o 
   8   6   4      182.98      174.52     19.91 o 
   9   6   4       15.54        5.03     13.28 o 
 -12   7   4        0.94      -22.50     19.39 o 
 -11   7   4        0.96      -10.20      9.26 o 
 -10   7   4      175.09      212.57     17.86 o 
  -9   7   4      358.33      377.24     19.13 o 
  -8   7   4       64.41       68.38     16.84 o 
  -7   7   4        9.38        8.28     10.04 o 
  -6   7   4      948.99      933.03     26.35 o 
  -5   7   4        0.01       -8.22      6.40 o 
  -4   7   4      831.19      836.43     21.51 o 
  -3   7   4      239.29      255.05     14.41 o 
  -2   7   4      213.86      191.33     11.42 o 
  -1   7   4      209.83      219.85     12.11 o 
   0   7   4      334.12      351.59     15.00 o 
   1   7   4      136.25      172.54     15.39 o 
   2   7   4      146.50      136.75     12.83 o 
   3   7   4      430.06      414.10     24.44 o 
   4   7   4      736.68      643.32     30.73 o 
   5   7   4      307.10      354.32     26.59 o 
   6   7   4       20.53      -11.01     10.17 o 
   7   7   4       73.44       85.63     16.74 o 
   8   7   4       21.15       -2.79     12.67 o 
   9   7   4      157.30      190.95     21.29 o 
 -12   8   4        6.06      -11.65     19.63 o 
 -11   8   4      122.43      106.68     15.39 o 
 -10   8   4       11.19       -5.24      8.79 o 
  -9   8   4     1437.91     1453.54     38.05 o 
  -8   8   4      219.61      259.01     17.91 o 
  -7   8   4      386.54      343.53     20.92 o 
  -6   8   4        5.19       -3.71      7.36 o 
  -5   8   4     1596.70     1694.97     34.48 o 
  -4   8   4      148.86      192.37     15.95 o 
  -3   8   4     2267.28     2329.75     43.46 o 
  -2   8   4      700.50      683.51     20.54 o 
  -1   8   4        2.15       -3.92      6.50 o 
   0   8   4      163.77      198.03     14.02 o 
   1   8   4      954.13     1030.01     26.93 o 
   2   8   4      431.58      369.45     16.54 o 
   3   8   4      215.84      235.60     15.21 o 
   4   8   4     1053.15     1038.04     43.38 o 
   5   8   4      419.71      413.39     26.12 o 
   6   8   4       23.61       28.26     12.24 o 
   7   8   4        6.18      -14.17     11.40 o 
   8   8   4       99.83       88.41     16.78 o 
 -12   9   4       21.85       11.04     22.86 o 
 -11   9   4       34.58       19.19     11.83 o 
 -10   9   4       72.79      101.81     15.19 o 
  -9   9   4      395.06      477.89     21.97 o 
  -8   9   4      220.49      208.99     16.98 o 
  -7   9   4      227.97      280.39     21.04 o 
  -6   9   4      149.02      179.03     13.93 o 
  -5   9   4      147.55      192.18     10.28 o 
  -4   9   4       29.69       48.50      9.40 o 
  -3   9   4       75.30       66.44     10.64 o 
  -2   9   4      361.61      324.95     15.28 o 
  -1   9   4       96.90       85.77     10.76 o 
   0   9   4        0.83        0.55      6.72 o 
   1   9   4        0.38       -0.02      7.21 o 
   2   9   4      792.20      895.80     41.22 o 
   3   9   4      224.54      268.56     17.19 o 
   4   9   4      935.54      802.73     42.38 o 
   5   9   4      327.11      311.67     26.77 o 
   6   9   4        2.32       -5.13     14.37 o 
   7   9   4       22.47      -13.46     10.70 o 
   8   9   4       56.96       88.13     17.15 o 
 -12  10   4       79.81       79.39     27.07 o 
 -11  10   4       75.76       73.76     14.39 o 
 -10  10   4      177.52      207.87     18.72 o 
  -9  10   4      138.89      155.42     16.62 o 
  -8  10   4       20.92       -1.09      9.13 o 
  -7  10   4      355.79      366.80     22.62 o 
  -6  10   4      210.37      230.81     35.55 o 
  -5  10   4      867.88      914.54     33.81 o 
  -4  10   4      140.34      182.72     18.72 o 
  -3  10   4      673.28      692.51     30.93 o 
  -2  10   4      330.57      306.20     15.57 o 
  -1  10   4        0.02       -5.60      6.50 o 
   0  10   4        2.40       -3.61      7.49 o 
   1  10   4       26.60       12.26      8.86 o 
   2  10   4      129.37      134.80     14.24 o 
   3  10   4       12.53        3.76      9.30 o 
   4  10   4      133.37      133.72     20.54 o 
   5  10   4       26.92       21.51     16.90 o 
   6  10   4      169.94      175.17     30.67 o 
   7  10   4        7.69       -9.48     15.03 o 
   8  10   4        0.46      -18.70     12.47 o 
 -11  11   4        1.38       -8.44     13.17 o 
 -10  11   4        0.55       -4.35     17.16 o 
  -9  11   4        1.01        7.09     13.07 o 
  -8  11   4      275.70      254.54     25.14 o 
  -7  11   4       61.21       67.81     26.01 o 
  -6  11   4     4150.00     4362.57     94.53 o 
  -5  11   4      619.79      629.76     28.66 o 
  -4  11   4      157.51      131.73     13.18 o 
  -3  11   4      531.52      548.91     20.47 o 
  -2  11   4      546.98      553.53     20.52 o 
  -1  11   4      359.37      300.43     16.41 o 
   0  11   4      741.32      693.08     23.55 o 
   1  11   4        1.39        0.70      9.15 o 
   2  11   4      367.96      377.75     18.82 o 
   3  11   4       70.24       38.86     11.52 o 
   4  11   4      181.76      262.05     37.10 o 
   5  11   4      369.49      356.23     26.33 o 
   6  11   4       27.61       36.42     17.01 o 
   7  11   4      195.27      200.61     30.24 o 
   8  11   4        2.07        7.42     19.14 o 
 -11  12   4        9.85        0.89     13.00 o 
 -10  12   4       93.11      185.29     57.10 o 
  -9  12   4     1334.39     1530.31     53.90 o 
  -8  12   4       23.00       27.56     21.71 o 
  -7  12   4      381.81      398.43     25.82 o 
  -6  12   4      106.77      118.68     18.66 o 
  -5  12   4      606.07      600.47     29.37 o 
  -4  12   4       90.15      111.74     18.49 o 
  -3  12   4      669.51      654.09     23.00 o 
  -2  12   4      456.93      423.03     23.77 o 
  -1  12   4      331.59      360.16     17.81 o 
   0  12   4     2054.84     2085.83     58.81 o 
   1  12   4     3429.43     3463.72     65.17 o 
   2  12   4      422.01      416.03     33.03 o 
   3  12   4        0.88      -11.71      9.53 o 
   4  12   4      377.77      389.52     27.65 o 
   5  12   4      352.35      453.28     51.06 o 
   6  12   4      328.06      230.84     26.60 o 
   7  12   4       24.12        4.63     15.98 o 
 -10  13   4        1.23        7.08     13.30 o 
  -9  13   4       27.44       39.09     16.27 o 
  -8  13   4      401.75      413.52     40.43 o 
  -7  13   4      197.65      175.60     20.73 o 
  -6  13   4       75.34       73.48     16.83 o 
  -5  13   4      233.04      301.50     23.38 o 
  -4  13   4        6.07       -4.75     10.39 o 
  -3  13   4      167.57      208.53     22.19 o 
  -2  13   4      147.66      139.07     15.39 o 
  -1  13   4      171.21      200.98     17.16 o 
   0  13   4       25.14       58.67     12.66 o 
   1  13   4      268.38      299.41     19.84 o 
   2  13   4        5.78       -3.12      9.87 o 
   3  13   4      140.55      101.57     15.19 o 
   4  13   4      220.58      228.75     58.32 o 
   5  13   4       29.91       10.94     15.00 o 
   6  13   4      345.93      336.85     32.23 o 
   7  13   4       10.97       21.42     17.28 o 
 -10  14   4      179.11      154.17     23.59 o 
  -9  14   4       46.95       10.73     20.91 o 
  -8  14   4      225.03      193.83     34.57 o 
  -7  14   4       38.81       31.32     15.75 o 
  -6  14   4       64.37       95.59     18.93 o 
  -5  14   4       33.38       37.09     13.90 o 
  -4  14   4        2.44       -9.52      9.11 o 
  -3  14   4       15.81        6.51      9.68 o 
  -2  14   4      308.67      296.96     17.79 o 
  -1  14   4      903.25      868.16     28.78 o 
   0  14   4     1563.85     1421.95     37.99 o 
   1  14   4      332.90      296.42     20.08 o 
   2  14   4        1.65      -11.64     13.24 o 
   3  14   4      314.67      274.72     21.52 o 
   4  14   4       36.00       11.65     16.61 o 
   5  14   4      127.67      106.81     22.15 o 
   6  14   4      151.53      126.99     23.26 o 
  -9  15   4      280.49      266.09     40.12 o 
  -8  15   4        0.89      -10.30     18.66 o 
  -7  15   4       43.84       35.21     15.79 o 
  -6  15   4      278.00      259.31     25.68 o 
  -5  15   4     1055.27     1050.53     58.32 o 
  -4  15   4      184.53      269.52     21.85 o 
  -3  15   4       17.97        4.91     11.10 o 
  -2  15   4       16.85       21.83     11.67 o 
  -1  15   4      152.57      191.10     18.21 o 
   0  15   4      379.69      379.18     20.67 o 
   1  15   4       46.06       30.58     14.12 o 
   2  15   4       40.41       22.41     12.81 o 
   3  15   4       27.11       22.74     13.00 o 
   4  15   4      114.15      110.93     22.42 o 
   5  15   4        0.84       -1.63     23.99 o 
   6  15   4      152.83      150.48     27.02 o 
  -9  16   4      236.38      255.84     40.49 o 
  -8  16   4        5.57       -2.38     18.96 o 
  -7  16   4      314.09      347.94     29.66 o 
  -6  16   4      212.72      217.20     25.23 o 
  -5  16   4      230.54      188.87     23.13 o 
  -4  16   4        0.11        7.74     11.35 o 
  -3  16   4        2.11      -13.57      9.48 o 
  -2  16   4       36.41       -5.69     10.65 o 
  -1  16   4      151.20      213.34     19.91 o 
   0  16   4      366.67      408.79     21.91 o 
   1  16   4       56.47       41.14     13.59 o 
   2  16   4        3.51        7.63     11.60 o 
   3  16   4       17.11        5.07     12.62 o 
   4  16   4        3.07      -20.78     15.72 o 
   5  16   4      172.43      144.16     24.77 o 
  -8  17   4       45.27       22.13     23.47 o 
  -7  17   4       17.82       -3.03     14.28 o 
  -6  17   4      142.24      102.59     20.12 o 
  -5  17   4       54.94       53.46     17.48 o 
  -4  17   4       40.06       45.34     16.72 o 
  -3  17   4        9.22        6.40     11.28 o 
  -2  17   4        8.89        4.66     10.81 o 
  -1  17   4       24.41       -5.25     11.03 o 
   0  17   4        1.82        1.83     11.53 o 
   1  17   4       95.45       89.80     16.47 o 
   2  17   4       21.54       14.05     13.70 o 
   3  17   4       36.48       36.73     14.08 o 
   4  17   4        6.83      -22.70     15.13 o 
  -7  18   4        5.43       -3.93     14.41 o 
  -6  18   4       59.43       73.56     19.64 o 
  -5  18   4      159.33      229.36     25.98 o 
  -4  18   4      238.09      317.49     27.29 o 
  -3  18   4        0.01        1.00     11.94 o 
  -2  18   4        7.66       15.92     34.88 o 
  -1  18   4      140.24      191.76     20.23 o 
   0  18   4       59.21      114.20     22.04 o 
   1  18   4        2.73       -4.30     11.58 o 
   2  18   4        9.47        2.97     12.88 o 
   3  18   4       20.35       38.21     20.21 o 
  -5  19   4       67.79       54.36     18.79 o 
  -4  19   4        0.02       -5.84     13.26 o 
  -3  19   4        2.37       -6.38     12.04 o 
  -2  19   4        4.12       -8.17     11.64 o 
  -1  19   4      207.29      306.23     40.27 o 
   0  19   4       21.67       -0.30     16.92 o 
   1  19   4        1.12      -17.96     11.97 o 
   2  19   4       12.48       10.23     13.86 o 
  -3  20   4       11.78        7.49     13.87 o 
  -2  20   4        1.88       -6.31     12.27 o 
  -1  20   4       11.13       -1.58     12.24 o 
 -13   1   5      209.70      287.63     22.28 o 
 -12   1   5        1.73        1.75     12.44 o 
 -11   1   5      106.99       87.38     17.61 o 
 -10   1   5       12.32        4.90     11.62 o 
  -9   1   5      107.96      107.55     20.88 o 
  -8   1   5       20.13       31.33     13.40 o 
  -7   1   5      683.08      545.57     26.27 o 
  -6   1   5      437.31      298.29     19.59 o 
  -5   1   5      640.87      643.63     18.86 o 
  -4   1   5       29.92       16.15      5.26 o 
  -3   1   5     1097.75      905.14     19.50 o 
  -2   1   5      604.25      549.41     15.31 o 
  -1   1   5      461.55      444.54     13.84 o 
   0   1   5      175.93      199.57     10.49 o 
   1   1   5       29.16       15.27      6.36 o 
   2   1   5     1586.17     1683.11     46.63 o 
   3   1   5        7.33       17.86     18.23 o 
   4   1   5        8.18       18.09     13.96 o 
   5   1   5      576.86      638.91     32.12 o 
   6   1   5        6.54        7.30      8.92 o 
   7   1   5       99.40      148.65     15.10 o 
   8   1   5       26.52       27.10     12.09 o 
 -13   2   5        4.24       -2.56     13.91 o 
 -12   2   5       17.32       11.50     12.79 o 
 -11   2   5      165.79      124.41     19.76 o 
 -10   2   5       22.31       -2.12     10.47 o 
  -9   2   5       47.28       36.42     12.97 o 
  -8   2   5       74.72       80.88     18.38 o 
  -7   2   5      988.00      896.21     34.09 o 
  -6   2   5      501.62      443.43     23.47 o 
  -5   2   5       15.54       -1.93      5.80 o 
  -4   2   5      144.74      155.39      9.00 o 
  -3   2   5      742.88      703.60     17.10 o 
  -2   2   5      657.21      559.18     15.49 o 
  -1   2   5       47.47       36.43      6.69 o 
   0   2   5      761.58      725.51     17.94 o 
   1   2   5     1094.86     1124.85     23.23 o 
   2   2   5     1785.48     1847.96     49.48 o 
   3   2   5      756.97      703.70     30.43 o 
   4   2   5      430.82      401.69     25.00 o 
   5   2   5     1821.74     1745.66     75.06 o 
   6   2   5       11.45       20.29     10.13 o 
   7   2   5       75.23       83.20     13.46 o 
   8   2   5      100.12      124.41     15.97 o 
 -13   3   5       13.95       -5.40     11.39 o 
 -12   3   5        0.12       -6.83     10.34 o 
 -11   3   5       61.10       55.37     15.63 o 
 -10   3   5      298.11      293.49     24.10 o 
  -9   3   5       47.95       11.39     17.26 o 
  -8   3   5      144.49       97.39     16.35 o 
  -7   3   5      793.27      892.75     67.50 o 
  -6   3   5      506.98      518.76     25.41 o 
  -5   3   5       18.85       13.03      7.35 o 
  -4   3   5      438.60      364.04     14.66 o 
  -3   3   5      758.34      813.39     18.87 o 
  -2   3   5      770.70      771.66     18.53 o 
  -1   3   5        1.66        2.83      5.52 o 
   0   3   5      162.10      183.99     10.44 o 
   1   3   5        5.08       -4.32      5.55 o 
   2   3   5      797.08      702.08     28.77 o 
   3   3   5      120.12       96.09     17.03 o 
   4   3   5      452.84      417.34     25.50 o 
   5   3   5      397.46      344.66     25.50 o 
   6   3   5      117.27       96.17     15.91 o 
   7   3   5       87.18       49.37     12.54 o 
   8   3   5       64.38       63.81     13.36 o 
 -13   4   5       29.15        9.64     16.23 o 
 -12   4   5      203.91      218.58     19.73 o 
 -11   4   5       56.18       38.54     21.43 o 
 -10   4   5       48.97       54.14     14.70 o 
  -9   4   5      173.29      179.24     26.37 o 
  -8   4   5        5.77        3.57      9.91 o 
  -7   4   5     1541.91     1471.04     75.00 o 
  -6   4   5       51.08       27.87     11.54 o 
  -5   4   5       14.19       26.89      8.53 o 
  -4   4   5     1450.34     1638.77     28.93 o 
  -3   4   5        0.05       -8.13      5.49 o 
  -2   4   5       77.35       93.29      8.77 o 
  -1   4   5      460.15      466.40     14.76 o 
   0   4   5      222.37      193.26     11.64 o 
   1   4   5      321.26      330.49     12.84 o 
   2   4   5      463.20      492.47     24.61 o 
   3   4   5       50.19        8.20     22.68 o 
   4   4   5     1096.27      945.20     37.10 o 
   5   4   5       25.54       12.85     14.18 o 
   6   4   5       81.51       43.93     12.96 o 
   7   4   5      192.06      197.09     18.38 o 
   8   4   5       11.59       -4.26     15.78 o 
 -13   5   5      201.71      174.29     23.81 o 
 -12   5   5       80.47      126.24     22.77 o 
 -11   5   5      188.60      201.48     18.37 o 
 -10   5   5        5.16       -1.16     11.22 o 
  -9   5   5       16.13       -0.20     11.54 o 
  -8   5   5       18.26       21.75     18.02 o 
  -7   5   5     1767.36     1559.08     48.49 o 
  -6   5   5       24.72       33.64     12.46 o 
  -5   5   5      841.04      802.29     23.97 o 
  -4   5   5        3.40        1.94      5.69 o 
  -3   5   5      118.76       96.79      9.14 o 
  -2   5   5        3.57       -6.37      5.52 o 
  -1   5   5      696.37      761.17     19.30 o 
   0   5   5        5.14       -4.93      5.51 o 
   1   5   5      144.57      124.70     10.08 o 
   2   5   5       30.68       32.38     13.64 o 
   3   5   5      908.46      916.27     35.02 o 
   4   5   5      312.68      333.00     31.95 o 
   5   5   5      217.13      207.33     29.33 o 
   6   5   5      421.03      510.20     29.98 o 
   7   5   5        6.80        8.44     16.25 o 
   8   5   5       22.71        5.89     14.00 o 
 -12   6   5      105.56       98.36     16.14 o 
 -11   6   5      117.37      176.61     25.49 o 
 -10   6   5        0.24       -6.64      8.74 o 
  -9   6   5      129.14      138.84     20.06 o 
  -8   6   5      620.60      596.63     29.68 o 
  -7   6   5     1952.94     1953.38     56.18 o 
  -6   6   5      582.15      630.06     29.40 o 
  -5   6   5      205.65      195.10     31.44 o 
  -4   6   5       41.33       17.00      6.58 o 
  -3   6   5      309.88      295.88     12.31 o 
  -2   6   5      530.11      504.45     15.79 o 
  -1   6   5      283.03      262.82     12.19 o 
   0   6   5       24.42       12.05      6.66 o 
   1   6   5       13.28        1.03      6.12 o 
   2   6   5       19.65        3.62     10.97 o 
   3   6   5       27.43       38.41     20.43 o 
   4   6   5       16.26       13.59     14.27 o 
   5   6   5       40.88       33.96     15.60 o 
   6   6   5       29.09       45.63     16.89 o 
   7   6   5       13.73       19.54     17.74 o 
   8   6   5       37.56       27.03     18.34 o 
 -12   7   5       51.67       36.99     13.17 o 
 -11   7   5        2.12       -9.25      9.82 o 
 -10   7   5       30.16       34.65     18.05 o 
  -9   7   5        1.34       -4.35     11.42 o 
  -8   7   5       17.48       14.05     11.80 o 
  -7   7   5        0.36      -11.62      8.94 o 
  -6   7   5       97.54       82.73     12.49 o 
  -5   7   5       65.09       33.39     13.42 o 
  -4   7   5       47.29       44.18      8.05 o 
  -3   7   5      249.42      229.38     12.33 o 
  -2   7   5      599.87      591.63     17.68 o 
  -1   7   5      212.81      238.40     12.47 o 
   0   7   5       38.13       17.85      7.19 o 
   1   7   5       31.05       33.60      8.05 o 
   2   7   5        7.10       12.78     12.76 o 
   3   7   5      126.24      103.78     19.20 o 
   4   7   5      186.58      193.17     22.36 o 
   5   7   5       24.74       15.43     15.36 o 
   6   7   5       18.85        1.17     14.97 o 
   7   7   5        0.59        1.11     17.14 o 
 -12   8   5       23.84       -1.55     11.79 o 
 -11   8   5       14.34       12.95     12.53 o 
 -10   8   5       16.15        0.82      9.69 o 
  -9   8   5      538.09      561.56     23.87 o 
  -8   8   5       18.14       20.74     12.03 o 
  -7   8   5      102.65      134.86     19.25 o 
  -6   8   5       97.19       64.42     12.41 o 
  -5   8   5      888.49      834.29     26.62 o 
  -4   8   5     2519.56     2507.94     42.07 o 
  -3   8   5      189.73      260.21     14.44 o 
  -2   8   5       10.19        5.29      8.15 o 
  -1   8   5      476.61      457.17     18.45 o 
   0   8   5       67.51       79.64     12.02 o 
   1   8   5        0.11      -10.90      7.27 o 
   2   8   5        8.01       -7.76     11.61 o 
   3   8   5       72.02       99.44     18.54 o 
   4   8   5      462.06      477.61     27.76 o 
   5   8   5       64.12       30.37     16.23 o 
   6   8   5       12.47        4.17     15.75 o 
   7   8   5       44.15       47.02     20.07 o 
 -12   9   5      264.00      373.80     26.12 o 
 -11   9   5      356.91      359.00     21.86 o 
 -10   9   5       10.08       -5.20     10.30 o 
  -9   9   5      143.87      141.77     16.36 o 
  -8   9   5      130.53      121.70     14.00 o 
  -7   9   5      520.65      516.17     31.46 o 
  -6   9   5       66.33       83.04     13.76 o 
  -5   9   5     2096.60     2106.73     49.50 o 
  -4   9   5      625.98      644.08     62.21 o 
  -3   9   5      209.65      270.31     29.70 o 
  -2   9   5      361.57      294.04     16.00 o 
  -1   9   5      968.25     1021.68     28.74 o 
   0   9   5      291.11      289.70     17.13 o 
   1   9   5      115.43      119.98     13.49 o 
   2   9   5      145.48      149.11     20.01 o 
   3   9   5      558.30      557.72     51.37 o 
   4   9   5      272.86      283.72     29.30 o 
   5   9   5       74.21       66.48     17.66 o 
   6   9   5      108.03      107.93     21.87 o 
   7   9   5       50.39       42.84     18.44 o 
 -11  10   5        1.54       -1.56     13.66 o 
 -10  10   5      195.03      279.16     27.88 o 
  -9  10   5        9.14      -13.84     12.19 o 
  -8  10   5     1076.64     1188.89     73.26 o 
  -7  10   5       88.72       85.96     17.40 o 
  -6  10   5      437.09      429.30     28.08 o 
  -5  10   5       37.06       38.67     14.76 o 
  -4  10   5      471.65      465.61     25.70 o 
  -3  10   5       42.68       49.78     10.89 o 
  -2  10   5      470.29      493.41     20.32 o 
  -1  10   5      326.61      279.73     16.75 o 
   0  10   5      333.88      277.89     17.13 o 
   1  10   5       63.57       54.43     11.75 o 
   2  10   5        7.64       16.21     21.46 o 
   3  10   5       11.79       -7.80     16.28 o 
   4  10   5        3.34        8.79     15.80 o 
   5  10   5      265.73      220.37     27.10 o 
   6  10   5      143.08      161.23     24.68 o 
   7  10   5       73.31       66.96     20.90 o 
 -11  11   5       37.48       25.26     16.49 o 
 -10  11   5       75.83      105.93     20.47 o 
  -9  11   5      159.62      197.99     24.86 o 
  -8  11   5       32.05       22.45     14.09 o 
  -7  11   5      105.36       99.26     18.67 o 
  -6  11   5       27.79       11.70     16.80 o 
  -5  11   5        0.09      -11.50     10.99 o 
  -4  11   5       13.31        2.05     12.65 o 
  -3  11   5      344.55      339.75     18.80 o 
  -2  11   5      300.83      292.50     16.62 o 
  -1  11   5      430.71      414.67     19.88 o 
   0  11   5      252.76      266.88     24.04 o 
   1  11   5      146.88      113.61     14.68 o 
   2  11   5       20.55        1.94      9.92 o 
   3  11   5      109.83      126.95     20.77 o 
   4  11   5       63.34       44.52     17.04 o 
   5  11   5       55.12       24.19     28.05 o 
   6  11   5        2.13      -10.10     16.20 o 
 -10  12   5       49.93       78.94     19.49 o 
  -9  12   5       22.23       -1.36     16.83 o 
  -8  12   5       73.08       55.88     16.88 o 
  -7  12   5      104.44       84.78     18.43 o 
  -6  12   5        2.48      -16.60     11.07 o 
  -5  12   5       72.10       71.78     17.13 o 
  -4  12   5      166.51      189.97     21.29 o 
  -3  12   5       50.62       38.84     11.40 o 
  -2  12   5      411.47      451.47     20.74 o 
  -1  12   5      229.42      212.97     18.25 o 
   0  12   5      517.20      563.09     23.72 o 
   1  12   5        0.03      -11.72      9.82 o 
   2  12   5      267.38      272.93     40.09 o 
   3  12   5        2.81        0.75     12.88 o 
   4  12   5       63.53       80.52     19.09 o 
   5  12   5       69.73       72.41     19.78 o 
   6  12   5      113.88      106.72     24.15 o 
 -10  13   5       31.22       17.40     15.03 o 
  -9  13   5      161.08      225.81     27.42 o 
  -8  13   5      193.46      220.30     27.01 o 
  -7  13   5       33.01       59.81     23.96 o 
  -6  13   5       66.64       42.58     15.21 o 
  -5  13   5      607.94      646.55     48.05 o 
  -4  13   5     1158.71     1047.05     40.26 o 
  -3  13   5      488.74      540.17     22.84 o 
  -2  13   5       16.27        0.85     10.18 o 
  -1  13   5      166.92      182.23     22.62 o 
   0  13   5      156.40      149.64     16.55 o 
   1  13   5       52.31       71.82     14.93 o 
   2  13   5        8.36       -0.50     13.70 o 
   3  13   5       94.73       80.98     19.36 o 
   4  13   5       20.95       19.30     17.70 o 
   5  13   5        2.23       -8.51     16.58 o 
  -9  14   5       17.45       16.86     15.91 o 
  -8  14   5      133.44      135.17     29.05 o 
  -7  14   5       28.07       16.04     14.81 o 
  -6  14   5       15.38       -1.03     13.88 o 
  -5  14   5       68.04       74.11     18.24 o 
  -4  14   5      294.22      317.44     27.85 o 
  -3  14   5       84.20      116.93     15.66 o 
  -2  14   5      154.14      155.69     16.95 o 
  -1  14   5       69.07       92.75     14.95 o 
   0  14   5      127.44      184.38     22.89 o 
   1  14   5        7.82        4.23     10.64 o 
   2  14   5      171.14      166.75     66.52 o 
   3  14   5       42.14       49.48     18.21 o 
   4  14   5        4.55       -3.66     16.10 o 
   5  14   5       60.91       58.51     19.92 o 
  -9  15   5       31.52       24.15     16.42 o 
  -8  15   5      106.92      159.63     34.63 o 
  -7  15   5      247.18      374.84     31.14 o 
  -6  15   5       71.73      106.04     20.01 o 
  -5  15   5       83.27      143.67     21.03 o 
  -4  15   5       59.82       35.66     16.06 o 
  -3  15   5      533.97      640.27     25.90 o 
  -2  15   5       85.56      100.11     18.37 o 
  -1  15   5        0.56      -11.93     11.75 o 
   0  15   5      168.49      205.81     19.23 o 
   1  15   5      120.75      166.65     18.64 o 
   2  15   5      123.43      156.43     40.73 o 
   3  15   5      203.56      276.09     29.50 o 
   4  15   5       12.37        5.38     17.05 o 
  -8  16   5        8.84       -0.79     22.07 o 
  -7  16   5       74.92       83.94     23.63 o 
  -6  16   5       59.02       43.46     17.35 o 
  -5  16   5      450.80      464.56     30.21 o 
  -4  16   5        0.98        8.56     24.88 o 
  -3  16   5       62.52       73.41     14.78 o 
  -2  16   5       24.06       27.40     13.11 o 
  -1  16   5        2.50       -5.83     11.25 o 
   0  16   5      188.58      191.96     20.06 o 
   1  16   5       49.96       44.09     13.45 o 
   2  16   5       45.56       74.87     20.17 o 
   3  16   5        0.02      -20.22     15.39 o 
  -7  17   5       17.82       -2.50     17.80 o 
  -6  17   5      132.89      126.42     31.80 o 
  -5  17   5       10.68       17.73     16.67 o 
  -4  17   5      177.25      265.55     27.39 o 
  -3  17   5      114.90      116.71     20.99 o 
  -2  17   5       10.56       -0.75     12.32 o 
  -1  17   5       20.47        0.76     12.82 o 
   0  17   5      203.76      278.69     30.96 o 
   1  17   5       26.05        5.36     12.43 o 
   2  17   5       53.78       -2.23     16.38 o 
  -5  18   5        6.73      -20.76     14.79 o 
  -4  18   5        2.27      -13.86     13.42 o 
  -3  18   5      157.90      166.92     24.76 o 
  -2  18   5       29.82       37.98     14.09 o 
  -1  18   5        2.93       -9.51     12.54 o 
   0  18   5        7.45       -7.40     12.34 o 
   1  18   5        6.69       -8.78     12.48 o 
 -12   0   6      528.35      630.71     48.90 o 
 -11   0   6       89.93       83.96     26.71 o 
 -10   0   6       74.50      100.18     27.32 o 
  -9   0   6       18.24        7.32     18.47 o 
  -8   0   6       13.81       28.78     19.69 o 
  -7   0   6        3.06      -16.77     14.76 o 
  -6   0   6     1502.54     1427.62     64.88 o 
  -5   0   6        0.78       10.43     17.99 o 
  -4   0   6      236.58      230.25     31.10 o 
  -3   0   6       14.76        6.87      9.89 o 
  -2   0   6      815.41      620.63     24.93 o 
  -1   0   6     1246.35     1259.60     37.79 o 
   0   0   6      223.93      223.47     27.53 o 
   1   0   6        0.03      -20.06     13.96 o 
   2   0   6       77.06      146.76     27.74 o 
   3   0   6       58.45       86.09     25.55 o 
   4   0   6       34.39       20.73     21.28 o 
   5   0   6       12.55      -22.56     17.80 o 
   6   0   6      306.21      432.73     42.74 o 
   7   0   6      600.29      559.67     47.62 o 
 -12   1   6       13.25        8.06     14.25 o 
 -11   1   6        0.05       -8.15     14.12 o 
 -10   1   6      150.07      103.95     19.01 o 
  -9   1   6       78.24      103.15     18.36 o 
  -8   1   6      365.11      323.48     23.76 o 
  -7   1   6     1362.46     1293.16     44.04 o 
  -6   1   6       82.57      100.21     17.20 o 
  -5   1   6     2361.76     2371.49     61.50 o 
  -4   1   6      303.35      260.15     12.04 o 
  -3   1   6        3.10       -9.09      6.06 o 
  -2   1   6      166.26      165.70     11.79 o 
  -1   1   6      255.87      248.97     14.91 o 
   0   1   6      295.94      251.96     15.74 o 
   1   1   6        6.17       -1.86     12.07 o 
   2   1   6     1879.49     1851.98     53.17 o 
   3   1   6     2715.46     2857.10    108.65 o 
   4   1   6      124.18      158.38     21.69 o 
   5   1   6       15.93        1.84     23.51 o 
   6   1   6      599.00      565.96     33.10 o 
   7   1   6        5.17       24.09     17.80 o 
 -12   2   6       13.62       -3.17     16.16 o 
 -11   2   6       12.35        6.41     14.20 o 
 -10   2   6        5.10      -14.12     11.39 o 
  -9   2   6       60.69       62.32     15.27 o 
  -8   2   6      328.38      223.12     22.72 o 
  -7   2   6       71.48       23.96     18.96 o 
  -6   2   6     1100.58     1282.82     77.47 o 
  -5   2   6      396.00      308.91     38.78 o 
  -4   2   6        3.68      -11.00      7.33 o 
  -3   2   6      164.77      204.99     12.27 o 
  -2   2   6       23.01        4.69      6.95 o 
  -1   2   6      152.11      141.93     11.35 o 
   0   2   6      176.14      167.77     12.10 o 
   1   2   6      127.53      112.77     17.02 o 
   2   2   6      209.60      269.09     25.09 o 
   3   2   6      238.81      236.43     25.18 o 
   4   2   6       26.28       40.19     15.26 o 
   5   2   6        0.11      -18.78     12.52 o 
   6   2   6      108.35      121.80     22.64 o 
   7   2   6        0.65      -17.84     15.32 o 
 -12   3   6       60.80       40.25     17.11 o 
 -11   3   6       22.97        9.28     13.31 o 
 -10   3   6       16.43       -9.91     11.27 o 
  -9   3   6       88.61       76.79     16.65 o 
  -8   3   6        2.42       -6.74     10.80 o 
  -7   3   6      762.48      764.95     33.52 o 
  -6   3   6     1185.88     1195.66     41.86 o 
  -5   3   6     2553.42     2339.59     61.89 o 
  -4   3   6      875.90      882.76     45.85 o 
  -3   3   6      385.18      372.05     15.23 o 
  -2   3   6       86.22       91.72     10.25 o 
  -1   3   6       24.25       26.98      8.28 o 
   0   3   6      418.29      385.03     14.77 o 
   1   3   6      317.85      287.86     25.40 o 
   2   3   6       66.93       59.75     16.93 o 
   3   3   6       38.21       12.05     13.56 o 
   4   3   6       92.46       68.04     17.10 o 
   5   3   6       21.61       35.37     16.35 o 
   6   3   6       44.92       14.45     21.40 o 
   7   3   6        4.59      -10.30     17.32 o 
 -12   4   6       75.07       58.27     18.08 o 
 -11   4   6      167.57      209.60     25.55 o 
 -10   4   6      112.42       63.26     23.60 o 
  -9   4   6        4.12       14.36     12.21 o 
  -8   4   6        0.15      -15.38     10.26 o 
  -7   4   6      155.79      120.46     18.37 o 
  -6   4   6      180.15      177.75     21.04 o 
  -5   4   6      581.29      529.42     27.78 o 
  -4   4   6        1.48       -7.01      8.21 o 
  -3   4   6      899.16      898.99     21.98 o 
  -2   4   6      113.98      141.27     11.71 o 
  -1   4   6      309.52      250.30     12.65 o 
   0   4   6       77.58       72.89     12.61 o 
   1   4   6      190.94      229.09     24.60 o 
   2   4   6        4.29      -24.15     16.10 o 
   3   4   6       58.55       75.89     24.02 o 
   4   4   6      137.34      147.90     21.66 o 
   5   4   6        2.96        6.09     13.79 o 
   6   4   6       85.66       52.77     18.71 o 
   7   4   6       90.07      104.83     24.63 o 
 -12   5   6      290.15      361.78     24.05 o 
 -11   5   6       86.67       75.50     41.58 o 
 -10   5   6        1.90      -15.95     10.63 o 
  -9   5   6      101.30       70.77     16.96 o 
  -8   5   6       41.03        8.18     12.33 o 
  -7   5   6      667.28      644.14     31.76 o 
  -6   5   6        1.21      -16.00     10.82 o 
  -5   5   6      182.28      159.08     27.29 o 
  -4   5   6      289.91      281.21     17.94 o 
  -3   5   6      206.74      216.90     13.99 o 
  -2   5   6     1543.34     1515.15     30.64 o 
  -1   5   6      158.88      195.50     15.66 o 
   0   5   6      298.69      261.35     13.30 o 
   1   5   6       21.44       20.71     13.14 o 
   2   5   6      133.76      160.83     20.82 o 
   3   5   6       44.66       46.29     16.27 o 
   4   5   6      178.96      210.21     23.83 o 
   5   5   6      199.12      141.45     21.87 o 
   6   5   6      363.35      385.96     29.05 o 
 -12   6   6        7.84       18.45     12.09 o 
 -11   6   6      109.41       96.50     19.37 o 
 -10   6   6       73.81       65.26     18.90 o 
  -9   6   6      206.38      232.48     24.45 o 
  -8   6   6      117.96      117.96     27.56 o 
  -7   6   6      174.79      151.12     20.58 o 
  -6   6   6      674.28      625.27     31.24 o 
  -5   6   6      563.57      577.07     22.87 o 
  -4   6   6      159.55      159.39     20.15 o 
  -3   6   6      990.06     1049.68     38.11 o 
  -2   6   6       91.49      121.77     16.24 o 
  -1   6   6      140.52      187.20     13.60 o 
   0   6   6      197.72      218.20     22.23 o 
   1   6   6      300.84      271.22     20.72 o 
   2   6   6      130.26       84.56     18.52 o 
   3   6   6      206.82      198.67     23.33 o 
   4   6   6      198.22      200.31     44.88 o 
   5   6   6      125.30      130.59     22.14 o 
   6   6   6       13.73        0.34     16.68 o 
 -12   7   6       33.66       12.16     12.67 o 
 -11   7   6      179.22      190.92     31.82 o 
 -10   7   6      363.32      418.31     28.76 o 
  -9   7   6       12.68       16.57     13.50 o 
  -8   7   6       83.95       61.99     16.54 o 
  -7   7   6      473.62      445.36     27.47 o 
  -6   7   6     2449.87     2414.42     74.72 o 
  -5   7   6       18.58       27.33     11.07 o 
  -4   7   6      406.03      375.88     19.33 o 
  -3   7   6      334.65      328.60     21.79 o 
  -2   7   6     1227.02     1292.71     35.14 o 
  -1   7   6      188.73      238.42     14.31 o 
   0   7   6      131.47      201.86     15.81 o 
   1   7   6      221.54      232.66     23.11 o 
   2   7   6       80.78       60.38     37.77 o 
   3   7   6      129.82      163.58     23.78 o 
   4   7   6      248.30      341.19     30.18 o 
   5   7   6      150.85      111.82     21.34 o 
   6   7   6       20.06        3.88     17.15 o 
 -11   8   6      302.09      382.59     33.95 o 
 -10   8   6       53.64       51.34     13.03 o 
  -9   8   6        0.03      -10.66     11.91 o 
  -8   8   6       45.91       31.78     14.22 o 
  -7   8   6      380.73      359.04     31.00 o 
  -6   8   6      108.79      101.25     18.73 o 
  -5   8   6       16.64       13.27     11.78 o 
  -4   8   6       28.09        4.33      9.84 o 
  -3   8   6      373.68      359.21     15.92 o 
  -2   8   6       49.82       41.32      9.95 o 
  -1   8   6       25.72       18.47      8.72 o 
   0   8   6      142.25      150.99     19.59 o 
   1   8   6      119.77      161.45     21.14 o 
   2   8   6       40.77       78.82     17.96 o 
   3   8   6        1.18       -3.56     14.05 o 
   4   8   6       42.52        9.87     15.41 o 
   5   8   6       27.04       17.92     17.98 o 
   6   8   6       12.66        1.88     15.98 o 
 -11   9   6       14.55       24.19     16.07 o 
 -10   9   6       28.32       11.95     14.37 o 
  -9   9   6       18.14       13.35     21.68 o 
  -8   9   6       72.32       82.74     19.08 o 
  -7   9   6       82.75       85.11     17.59 o 
  -6   9   6       12.80       -9.27     11.76 o 
  -5   9   6        3.22        0.12     14.46 o 
  -4   9   6       71.08       52.69     12.34 o 
  -3   9   6      330.18      289.06     15.41 o 
  -2   9   6       11.68       -1.13      8.41 o 
  -1   9   6       50.73       45.31      9.96 o 
   0   9   6        0.79       -6.15      8.09 o 
   1   9   6        4.43        4.12     13.71 o 
   2   9   6      399.60      369.90     25.64 o 
   3   9   6      216.71      171.21     22.34 o 
   4   9   6        0.35      -19.36     12.91 o 
   5   9   6      129.79      165.97     23.98 o 
 -11  10   6       96.02      114.09     22.50 o 
 -10  10   6       33.89       17.47     17.50 o 
  -9  10   6        0.76      -23.32     15.55 o 
  -8  10   6      367.58      439.70     29.53 o 
  -7  10   6      217.57      348.77     28.01 o 
  -6  10   6      383.75      422.39     27.89 o 
  -5  10   6        6.20       -1.79      9.23 o 
  -4  10   6       92.29       94.67     13.93 o 
  -3  10   6      330.17      312.68     15.67 o 
  -2  10   6      180.93      208.28     15.64 o 
  -1  10   6      551.07      554.34     19.80 o 
   0  10   6      141.34      119.85     12.83 o 
   1  10   6        0.53       -7.91     12.80 o 
   2  10   6       26.10       16.35     14.77 o 
   3  10   6        0.45       10.39     13.77 o 
   4  10   6       46.28       30.88     16.89 o 
   5  10   6       20.29       13.47     16.78 o 
 -10  11   6       68.05       38.42     17.39 o 
  -9  11   6      186.41      201.61     56.98 o 
  -8  11   6      239.94      308.39     29.64 o 
  -7  11   6       17.37       22.27     17.13 o 
  -6  11   6       67.51       48.55     16.53 o 
  -5  11   6        0.33      -13.14      8.76 o 
  -4  11   6       92.90       73.74     13.87 o 
  -3  11   6     1754.20     1772.59     44.07 o 
  -2  11   6      580.30      605.08     31.87 o 
  -1  11   6       10.97       39.29     12.13 o 
   0  11   6      126.97       80.38     14.41 o 
   1  11   6      161.99      169.44     21.88 o 
   2  11   6       42.53       30.26     19.45 o 
   3  11   6        3.82        7.59     14.58 o 
   4  11   6      122.82       66.14     20.08 o 
   5  11   6       62.48       82.14     20.77 o 
 -10  12   6       63.25       83.11     21.64 o 
  -9  12   6       21.80        9.60     15.88 o 
  -8  12   6        1.98       -6.79     13.12 o 
  -7  12   6      210.00      233.99     27.09 o 
  -6  12   6      153.46      248.43     27.45 o 
  -5  12   6       92.81      101.33     16.23 o 
  -4  12   6        0.02      -10.79     13.08 o 
  -3  12   6       10.74       -7.45     12.84 o 
  -2  12   6      128.75      191.93     18.54 o 
  -1  12   6       12.12       14.60     11.45 o 
   0  12   6       45.46       32.97     16.79 o 
   1  12   6       83.61       83.57     22.99 o 
   2  12   6       35.30       35.80     17.13 o 
   3  12   6        0.69      -22.63     24.18 o 
   4  12   6      129.90      148.66     46.34 o 
  -9  13   6      113.77      138.51     28.60 o 
  -8  13   6       29.73       36.34     16.98 o 
  -7  13   6       10.83       -4.25     13.37 o 
  -6  13   6      129.60      179.34     26.38 o 
  -5  13   6       33.18       37.03     16.71 o 
  -4  13   6        4.68      -11.99     12.58 o 
  -3  13   6      700.81      700.54     50.55 o 
  -2  13   6     1299.70     1396.44     38.84 o 
  -1  13   6       86.76       88.08     15.39 o 
   0  13   6        0.40       -1.63     11.46 o 
   1  13   6       55.27       24.73     17.39 o 
   2  13   6      123.44      109.44     21.51 o 
   3  13   6       46.83       58.75     20.20 o 
  -8  14   6       66.02      108.40     22.38 o 
  -7  14   6        1.73      -20.04     13.36 o 
  -6  14   6       66.52       51.75     15.17 o 
  -5  14   6       64.44       68.36     18.64 o 
  -4  14   6       30.53       25.91     15.96 o 
  -3  14   6      262.82      260.89     26.90 o 
  -2  14   6      172.40      191.50     23.26 o 
  -1  14   6        1.07      -15.35     10.23 o 
   0  14   6       45.68       20.71     12.88 o 
   1  14   6       31.94       40.81     21.80 o 
   2  14   6        2.51       -8.14     15.37 o 
   3  14   6       50.96       24.78     18.93 o 
  -7  15   6       22.18        6.77     16.54 o 
  -6  15   6        0.31      -28.17     18.78 o 
  -5  15   6        0.04      -16.88     12.19 o 
  -4  15   6       91.64      103.63     21.01 o 
  -3  15   6        1.08       -9.63     13.82 o 
  -2  15   6      315.76      279.84     36.60 o 
  -1  15   6      147.22      137.44     17.69 o 
   0  15   6      259.19      303.33     35.34 o 
   1  15   6      100.01      124.71     22.57 o 
   2  15   6       27.08        5.01     15.96 o 
  -6  16   6       20.15       -2.92     15.89 o 
  -5  16   6      110.43      108.85     22.34 o 
  -4  16   6       87.77       84.22     20.43 o 
  -3  16   6       37.52       35.04     20.00 o 
  -2  16   6      198.44      179.77     19.91 o 
  -1  16   6       41.37       25.75     13.90 o 
   0  16   6       11.78       -0.27     12.54 o 
   1  16   6       24.27       23.13     17.46 o 
  -4  17   6        5.31        7.09     16.04 o 
  -3  17   6       66.83       47.81     19.14 o 
  -2  17   6       77.24       76.30     24.54 o 
  -1  17   6       41.30       26.06     14.74 o 
 -12   1   7       65.22       55.75     18.88 o 
 -11   1   7       15.33       -4.04     14.05 o 
 -10   1   7        6.79      -17.16     12.32 o 
  -9   1   7       21.10       25.37     14.96 o 
  -8   1   7      376.62      315.43     26.08 o 
  -7   1   7       32.40       39.05     15.68 o 
  -6   1   7      152.44      147.90     21.61 o 
  -5   1   7      356.74      394.72     25.91 o 
  -4   1   7     1619.39     1676.61    105.39 o 
  -3   1   7     1202.66     1278.51     43.92 o 
  -2   1   7       84.74      134.36     34.13 o 
  -1   1   7       73.89       70.30     11.76 o 
   0   1   7      119.07      138.16     25.12 o 
   1   1   7      268.84      303.78     22.93 o 
   2   1   7        4.17       12.69     14.11 o 
   3   1   7       28.28      -20.25     14.19 o 
   4   1   7        0.84      -11.47     13.77 o 
   5   1   7        2.69      -11.60     14.05 o 
 -12   2   7        4.83      -19.60     14.11 o 
 -11   2   7      114.56      103.46     20.99 o 
 -10   2   7      390.04      394.80     29.79 o 
  -9   2   7        9.31        5.21     13.02 o 
  -8   2   7       20.90        3.92     12.50 o 
  -7   2   7      441.30      372.92     25.52 o 
  -6   2   7       23.89        8.08     11.64 o 
  -5   2   7      783.10      768.87     33.82 o 
  -4   2   7      132.29      152.09     20.64 o 
  -3   2   7      432.54      416.64     16.91 o 
  -2   2   7      443.29      459.48     32.25 o 
  -1   2   7       74.89       72.14     11.07 o 
   0   2   7     1418.72     1349.64     44.21 o 
   1   2   7       38.11       51.79     16.51 o 
   2   2   7      606.14      618.02     59.27 o 
   3   2   7       11.31        8.02     15.26 o 
   4   2   7      174.69      202.99     25.93 o 
   5   2   7      120.39      115.01     25.27 o 
 -12   3   7        8.76        2.17     15.29 o 
 -11   3   7      121.64      164.91     24.06 o 
 -10   3   7       99.23      115.75     20.94 o 
  -9   3   7        1.06       13.30     13.37 o 
  -8   3   7      391.62      400.72     26.93 o 
  -7   3   7      194.83      162.24     21.90 o 
  -6   3   7      273.52      266.21     23.16 o 
  -5   3   7        2.91       -6.98     10.75 o 
  -4   3   7      616.61      588.36     23.47 o 
  -3   3   7      627.79      634.39     23.55 o 
  -2   3   7      251.25      311.41     26.54 o 
  -1   3   7      236.04      251.04     14.54 o 
   0   3   7        5.12       -3.63     12.38 o 
   1   3   7      120.54      130.04     19.60 o 
   2   3   7      105.66      150.81     21.67 o 
   3   3   7      243.21      320.47     34.72 o 
   4   3   7        7.89       -1.35     15.78 o 
   5   3   7       29.39       33.08     17.48 o 
 -11   4   7        1.27       -5.87     13.34 o 
 -10   4   7       91.46       65.01     18.69 o 
  -9   4   7      311.25      324.53     35.46 o 
  -8   4   7      513.47      528.00     30.57 o 
  -7   4   7      103.01       76.92     17.99 o 
  -6   4   7      251.98      296.92     43.20 o 
  -5   4   7        2.74        6.16     12.09 o 
  -4   4   7     1677.76     1736.13     41.23 o 
  -3   4   7      327.41      331.22     17.92 o 
  -2   4   7       14.70       32.90     10.11 o 
  -1   4   7      312.66      324.00     15.54 o 
   0   4   7       60.91       82.93     17.63 o 
   1   4   7      322.14      370.31     24.92 o 
   2   4   7        2.93        5.48     14.06 o 
   3   4   7       21.24        1.55     13.41 o 
   4   4   7        3.94       -3.19     13.90 o 
   5   4   7      304.42      401.08     32.07 o 
 -11   5   7       35.42       31.11     15.65 o 
 -10   5   7       27.45       26.26     16.56 o 
  -9   5   7      146.70      144.21     22.34 o 
  -8   5   7        4.01        6.78     13.43 o 
  -7   5   7        7.17       -1.92     12.78 o 
  -6   5   7        0.13      -15.22     13.17 o 
  -5   5   7      465.89      526.44     67.44 o 
  -4   5   7      317.78      385.66     26.46 o 
  -3   5   7       40.49       26.94     10.84 o 
  -2   5   7      325.54      339.46     15.81 o 
  -1   5   7      350.92      331.12     22.55 o 
   0   5   7      263.92      302.40     23.30 o 
   1   5   7       96.20       80.41     17.89 o 
   2   5   7      158.95      157.84     21.74 o 
   3   5   7       77.98       66.00     18.47 o 
   4   5   7       81.74       64.73     18.49 o 
   5   5   7        0.24      -16.80     14.41 o 
 -11   6   7      145.12      173.51     24.83 o 
 -10   6   7      167.47      160.79     23.73 o 
  -9   6   7      185.33      115.19     20.77 o 
  -8   6   7        4.41       -1.35     13.11 o 
  -7   6   7       50.65       63.18     16.94 o 
  -6   6   7      232.35      272.55     25.61 o 
  -5   6   7       74.95       99.36     39.11 o 
  -4   6   7        1.00      -11.14      9.06 o 
  -3   6   7      164.45      147.42     22.21 o 
  -2   6   7      471.79      446.20     17.57 o 
  -1   6   7      177.62      183.84     16.40 o 
   0   6   7        6.78      -10.67     12.03 o 
   1   6   7       42.86       11.17     17.01 o 
   2   6   7        5.46      -19.36     13.49 o 
   3   6   7       30.85       28.35     15.70 o 
   4   6   7       15.03      -12.29     15.97 o 
 -11   7   7       50.16       48.78     18.64 o 
 -10   7   7       30.77       29.67     17.65 o 
  -9   7   7       31.74       25.77     15.64 o 
  -8   7   7        0.13      -16.97     11.32 o 
  -7   7   7        7.45       -9.42     12.36 o 
  -6   7   7      134.56       92.21     18.49 o 
  -5   7   7        5.08       -7.93     11.56 o 
  -4   7   7        2.01        1.62      9.92 o 
  -3   7   7       10.15       -5.84      9.75 o 
  -2   7   7        2.43      -11.85      7.90 o 
  -1   7   7        0.63      -11.22      7.48 o 
   0   7   7       20.95        6.45     13.59 o 
   1   7   7        0.34      -17.04     13.81 o 
   2   7   7        2.40      -21.77     14.51 o 
   3   7   7        2.78      -15.22     13.32 o 
   4   7   7       19.16        4.38     16.19 o 
 -10   8   7       32.87       -9.95     13.17 o 
  -9   8   7      125.58      107.31     21.38 o 
  -8   8   7        1.27      -16.37     11.41 o 
  -7   8   7       83.50      105.83     20.21 o 
  -6   8   7      280.35      292.43     28.56 o 
  -5   8   7      232.94      267.60     27.96 o 
  -4   8   7      197.10      202.19     18.47 o 
  -3   8   7       60.94       25.49     11.96 o 
  -2   8   7        5.41       -7.75      7.60 o 
  -1   8   7      224.70      197.33     15.87 o 
   0   8   7      130.33      173.49     30.97 o 
   1   8   7       60.86       26.05     15.74 o 
   2   8   7       39.38       25.51     15.68 o 
   3   8   7        1.15        4.68     15.05 o 
   4   8   7        2.82      -21.44     14.29 o 
 -10   9   7        8.91       14.70     15.85 o 
  -9   9   7      168.67      167.97     25.07 o 
  -8   9   7      119.22      168.64     24.53 o 
  -7   9   7       64.37       56.86     17.77 o 
  -6   9   7       66.98       55.34     17.07 o 
  -5   9   7      331.25      310.07     29.24 o 
  -4   9   7       26.84       39.77     13.44 o 
  -3   9   7       10.75       -7.59     10.04 o 
  -2   9   7      314.74      311.67     16.76 o 
  -1   9   7      187.72      210.69     16.32 o 
   0   9   7      202.55      242.03     25.59 o 
   1   9   7       50.81       49.31     18.22 o 
   2   9   7       79.98       78.00     19.70 o 
   3   9   7      159.84      147.53     23.08 o 
 -10  10   7       40.00        5.81     16.29 o 
  -9  10   7      219.19      273.89     30.44 o 
  -8  10   7      174.28      229.39     27.70 o 
  -7  10   7       12.01       10.77     14.83 o 
  -6  10   7       28.62       17.27     14.12 o 
  -5  10   7      952.22      922.48     56.28 o 
  -4  10   7      513.91      579.56     32.75 o 
  -3  10   7       37.01       24.11     12.48 o 
  -2  10   7      135.24      145.19     14.80 o 
  -1  10   7       88.01       95.41     13.54 o 
   0  10   7      318.70      367.27     28.61 o 
   1  10   7       21.18       49.42     27.25 o 
   2  10   7        4.66        7.97     16.38 o 
   3  10   7       70.51      123.63     23.92 o 
  -9  11   7      184.18      191.07     27.50 o 
  -8  11   7       14.99      -18.03     22.71 o 
  -7  11   7       38.22       69.14     33.35 o 
  -6  11   7        0.06      -17.76     12.92 o 
  -5  11   7       11.98       11.57     19.57 o 
  -4  11   7        1.44       -7.51     11.35 o 
  -3  11   7        2.69       -8.01     10.73 o 
  -2  11   7       34.94       24.74     11.26 o 
  -1  11   7        5.59        1.50     10.08 o 
   0  11   7        0.23      -16.73     14.20 o 
   1  11   7        0.29       -9.92     15.64 o 
   2  11   7       76.88       77.70     21.18 o 
  -8  12   7        0.44       -9.83     14.21 o 
  -7  12   7       22.07       -8.79     13.54 o 
  -6  12   7       86.28      104.75     21.56 o 
  -5  12   7        1.12      -15.73     10.49 o 
  -4  12   7       34.15       12.45     12.98 o 
  -3  12   7        0.80       -9.33     12.23 o 
  -2  12   7       43.36        9.39     21.58 o 
  -1  12   7       15.42       11.54     10.73 o 
   0  12   7       70.55       86.19     19.97 o 
   1  12   7       38.80       53.77     20.37 o 
   2  12   7       55.21       49.43     19.03 o 
  -7  13   7       97.29       47.33     19.65 o 
  -6  13   7       91.97      134.50     24.00 o 
  -5  13   7      104.47      151.99     20.04 o 
  -4  13   7       89.84      102.80     17.85 o 
  -3  13   7       74.69       58.59     16.18 o 
  -2  13   7      176.22      212.42     21.24 o 
  -1  13   7       50.71       92.78     14.08 o 
   0  13   7       23.65       11.80     16.33 o 
   1  13   7       29.87       32.02     18.24 o 
  -6  14   7        4.28        1.48     16.04 o 
  -5  14   7       63.32      104.23     18.63 o 
  -4  14   7        3.84       -3.32     15.87 o 
  -3  14   7       48.20       35.41     15.83 o 
  -2  14   7       22.93        5.86     13.09 o 
  -1  14   7      117.70      130.10     16.39 o 
   0  14   7      251.01      287.52     30.86 o 
  -5  15   7       45.94       18.56     14.34 o 
  -4  15   7        0.89        1.82     13.27 o 
  -3  15   7        0.35      -18.56     12.38 o 
  -2  15   7        7.64        4.34     13.16 o 
 -11   0   8      132.89      120.97     33.11 o 
 -10   0   8        0.41      -27.25     18.17 o 
  -9   0   8     1431.78     1520.06     78.23 o 
  -8   0   8      208.52      242.86     37.01 o 
  -7   0   8       27.66       -0.30     18.35 o 
  -6   0   8      754.70      707.90     49.63 o 
  -5   0   8      288.76      315.90     34.27 o 
  -4   0   8      490.11      523.33     40.85 o 
  -3   0   8      115.91      118.78     27.25 o 
  -2   0   8      541.11      528.48     38.05 o 
  -1   0   8     1760.57     2119.06     84.26 o 
   0   0   8      418.43      460.90     41.22 o 
   1   0   8      838.59      946.42     56.70 o 
   2   0   8       58.46       51.71     28.35 o 
   3   0   8      124.37      138.77     33.17 o 
 -11   1   8       81.71       29.69     17.98 o 
 -10   1   8        1.56      -20.33     13.56 o 
  -9   1   8      163.15      165.38     23.31 o 
  -8   1   8       10.44       15.12     15.10 o 
  -7   1   8      128.93       77.75     18.83 o 
  -6   1   8      159.97      177.13     23.10 o 
  -5   1   8       17.95       14.22     14.83 o 
  -4   1   8        6.33       -5.82     12.67 o 
  -3   1   8       37.13       27.41     15.03 o 
  -2   1   8      506.19      489.58     19.66 o 
  -1   1   8        1.16        8.07     15.14 o 
   0   1   8      189.10      225.01     25.25 o 
   1   1   8      194.80      207.23     25.03 o 
   2   1   8        1.40        6.12     16.17 o 
   3   1   8        1.53       16.72     16.91 o 
 -10   2   8      129.71       81.49     20.81 o 
  -9   2   8      265.30      199.89     25.21 o 
  -8   2   8       40.26       29.36     14.97 o 
  -7   2   8       62.73       23.01     15.23 o 
  -6   2   8       23.69        4.99     14.95 o 
  -5   2   8       10.74       -1.11     13.38 o 
  -4   2   8       52.74       34.18     15.72 o 
  -3   2   8       90.31       60.42     14.04 o 
  -2   2   8       12.10      -12.40      8.26 o 
  -1   2   8      156.26      154.62     21.63 o 
   0   2   8      310.73      336.36     28.93 o 
   1   2   8      127.18      128.89     22.41 o 
   2   2   8        7.69       -4.14     14.84 o 
   3   2   8       30.58        3.13     16.17 o 
 -10   3   8        9.59      -10.67     14.23 o 
  -9   3   8       66.30       76.03     19.34 o 
  -8   3   8      969.45      955.50     42.57 o 
  -7   3   8      162.99      155.01     23.00 o 
  -6   3   8       77.98       68.71     17.47 o 
  -5   3   8       22.97      -13.95     11.39 o 
  -4   3   8       18.46       -1.28     12.81 o 
  -3   3   8      531.21      553.35     23.69 o 
  -2   3   8      242.03      278.35     28.01 o 
  -1   3   8      105.61      113.39     20.67 o 
   0   3   8      202.63      219.02     25.98 o 
   1   3   8       86.75       77.62     20.04 o 
   2   3   8      167.55      206.03     25.63 o 
   3   3   8        6.15      -12.65     14.72 o 
 -10   4   8      336.10      321.21     31.67 o 
  -9   4   8       43.22       23.45     15.06 o 
  -8   4   8        4.23       -3.46     13.34 o 
  -7   4   8        0.97      -14.17     17.04 o 
  -6   4   8      172.11      173.59     22.88 o 
  -5   4   8      306.86      295.25     44.54 o 
  -4   4   8       67.34       30.18     14.78 o 
  -3   4   8       51.13       64.15     17.95 o 
  -2   4   8      443.35      470.33     20.91 o 
  -1   4   8      450.03      429.95     26.90 o 
   0   4   8      166.11      212.15     30.27 o 
   1   4   8        1.18       -9.34     16.25 o 
   2   4   8        2.57        4.28     16.74 o 
   3   4   8        7.62        1.53     16.84 o 
 -10   5   8       33.57       20.32     17.25 o 
  -9   5   8       30.32        1.22     14.34 o 
  -8   5   8        0.08       -7.69     13.21 o 
  -7   5   8       10.23        3.31     13.65 o 
  -6   5   8       15.48      -10.48     12.08 o 
  -5   5   8       43.26        5.87     15.52 o 
  -4   5   8       87.79       93.70     18.21 o 
  -3   5   8       43.37       41.95     14.79 o 
  -2   5   8      108.63      117.45     13.68 o 
  -1   5   8      172.90      160.78     25.18 o 
   0   5   8        3.91       -3.80     14.75 o 
   1   5   8        0.87      -12.48     14.78 o 
   2   5   8       49.39        6.63     16.72 o 
 -10   6   8      183.81      181.37     26.35 o 
  -9   6   8      127.38      179.79     25.29 o 
  -8   6   8      142.88      132.36     22.42 o 
  -7   6   8       33.40       33.36     17.02 o 
  -6   6   8      116.80      151.08     22.49 o 
  -5   6   8      196.81      150.96     26.52 o 
  -4   6   8      449.40      486.06     45.06 o 
  -3   6   8      164.07      246.48     20.54 o 
  -2   6   8       10.67       11.13      9.99 o 
  -1   6   8       33.33       26.86     16.45 o 
   0   6   8      293.64      397.85     27.29 o 
   1   6   8       80.67       76.04     27.93 o 
   2   6   8        0.00       -1.01     16.08 o 
  -9   7   8       37.40       27.20     16.86 o 
  -8   7   8      314.82      305.26     30.35 o 
  -7   7   8      354.07      468.08     31.29 o 
  -6   7   8      273.41      370.63     30.21 o 
  -5   7   8       25.53       -2.74     14.36 o 
  -4   7   8      178.54      193.20     24.13 o 
  -3   7   8      110.99      202.52     18.67 o 
  -2   7   8      120.05      161.41     20.26 o 
  -1   7   8      106.48      139.90     21.27 o 
   0   7   8       44.57       31.98     25.64 o 
   1   7   8      102.74      165.27     23.75 o 
   2   7   8        6.94        0.18     15.99 o 
  -9   8   8       61.64       61.01     20.23 o 
  -8   8   8       47.36        9.84     15.86 o 
  -7   8   8       57.38       54.75     18.54 o 
  -6   8   8        1.12      -19.63     13.09 o 
  -5   8   8       28.93       -3.89     14.14 o 
  -4   8   8      161.16      174.25     23.81 o 
  -3   8   8      104.54      126.90     19.51 o 
  -2   8   8      255.25      336.67     22.19 o 
  -1   8   8       57.81       71.83     17.78 o 
   0   8   8      330.05      376.33     27.80 o 
   1   8   8      216.69      235.12     27.01 o 
  -8   9   8       92.91      112.52     23.07 o 
  -7   9   8       11.08        3.00     14.61 o 
  -6   9   8       51.17       59.64     19.96 o 
  -5   9   8        4.46       -7.78     14.00 o 
  -4   9   8       38.13       57.12     17.80 o 
  -3   9   8        7.23       -8.53     12.53 o 
  -2   9   8       40.71        8.53     12.15 o 
  -1   9   8      139.39      182.75     23.30 o 
   0   9   8       10.51        4.85     15.81 o 
   1   9   8       46.16       44.66     18.46 o 
  -8  10   8       10.79       -4.75     15.18 o 
  -7  10   8        0.08      -11.65     13.11 o 
  -6  10   8      115.37      122.46     23.33 o 
  -5  10   8        4.56      -12.71     13.84 o 
  -4  10   8      389.86      459.80     43.41 o 
  -3  10   8        8.34        2.73     11.74 o 
  -2  10   8       35.11       22.08     12.71 o 
  -1  10   8       92.32      115.71     21.31 o 
   0  10   8        5.68       31.96     20.52 o 
  -7  11   8      144.42      118.67     24.13 o 
  -6  11   8       36.40       22.59     17.72 o 
  -5  11   8       40.85       54.52     19.57 o 
  -4  11   8      316.87      355.36     24.97 o 
  -3  11   8        0.18       -4.54     12.51 o 
  -2  11   8       18.94       13.32     16.28 o 
  -1  11   8       32.77       25.73     17.42 o 
  -5  12   8      157.39      120.36     37.86 o 
  -4  12   8      311.24      318.85     37.61 o 
  -3  12   8      232.92      296.36     25.85 o 
  -2  12   8       89.24       72.33     17.13 o 
  -8   1   9      146.63      235.39     28.26 o 
  -7   1   9      305.80      256.05     28.30 o 
  -6   1   9       19.36       22.35     15.87 o 
  -5   1   9       68.20       43.12     16.83 o 
  -4   1   9        7.11       -5.45     14.94 o 
  -3   1   9       82.11       36.77     22.16 o 
  -2   1   9       19.36       10.61     23.35 o 
  -1   1   9       61.88       79.14     19.77 o 
   0   1   9        5.25       22.32     33.14 o 
  -8   2   9       89.37      113.10     21.88 o 
  -7   2   9      115.15       79.65     32.56 o 
  -6   2   9       12.31       -1.20     14.95 o 
  -5   2   9       83.23       63.25     18.71 o 
  -4   2   9      221.58      251.09     26.52 o 
  -3   2   9        0.04      -19.10     13.44 o 
  -2   2   9        3.27        1.34     21.71 o 
  -1   2   9       84.64       97.44     21.29 o 
   0   2   9      141.43      152.03     25.11 o 
  -8   3   9        9.26        0.80     15.06 o 
  -7   3   9      243.55      351.82     62.89 o 
  -6   3   9       42.08       69.85     20.07 o 
  -5   3   9        0.00      -13.32     13.89 o 
  -4   3   9       40.14      -21.00     14.25 o 
  -3   3   9      165.58      187.00     24.30 o 
  -2   3   9      343.07      402.48     39.02 o 
  -1   3   9       15.09       13.39     15.86 o 
   0   3   9       27.09       25.93     17.95 o 
  -8   4   9       27.52       23.76     17.03 o 
  -7   4   9        7.08      -16.26     13.41 o 
  -6   4   9        6.86      -10.29     14.96 o 
  -5   4   9       87.97      142.61     22.37 o 
  -4   4   9      128.78      117.37     46.61 o 
  -3   4   9        7.60        5.51     16.08 o 
  -2   4   9       77.47       67.38     25.06 o 
  -1   4   9      103.29      168.88     23.70 o 
   0   4   9       94.44      136.84     24.34 o 
  -8   5   9       64.36       51.01     22.71 o 
  -7   5   9        9.29        9.31     15.85 o 
  -6   5   9      137.70      131.08     22.99 o 
  -5   5   9       12.59       -3.53     13.24 o 
  -4   5   9        8.78        5.12     15.25 o 
  -3   5   9        3.61      -18.37     13.53 o 
  -2   5   9      183.26      220.66     35.61 o 
  -1   5   9       37.88       33.17     19.36 o 
  -7   6   9       35.07       25.55     17.77 o 
  -6   6   9      199.52      244.27     28.45 o 
  -5   6   9      224.10      250.11     27.98 o 
  -4   6   9        0.56        1.82     15.43 o 
  -3   6   9       11.16        7.87     21.95 o 
  -2   6   9       22.08       34.27     22.74 o 
  -1   6   9      127.20      136.72     23.13 o 
  -6   7   9        1.53       -8.45     14.88 o 
  -5   7   9        0.20      -11.29     14.65 o 
  -4   7   9       58.89       30.67     18.19 o 
  -3   7   9        0.73        3.05     20.43 o 
  -2   7   9       75.60       84.20     29.33 o 
  -5   8   9        9.32       -7.06     15.02 o 
  -4   8   9        8.52      -10.98     15.11 o 
                                                 
